# Supplementary material for: Variability in Genomic and Virulent Properties of Porphyromonas gingivalis Strains Isolated From Healthy and Severe Chronic Periodontitis Individuals
Source: Front Cell Infect Microbiol. 2019 Jul 10;9:246. doi: 10.3389/fcimb.2019.00246 (PMC6635597; doi:10.3389/fcimb.2019.00246)
Supplement: Table S1 — Periodontal parameters of the subjects from whom Porphyromonas gingivalis strains CP3 and H3 were obtained. PD, pocket depth; CAL, clinical attachment level. [file Table_1.XLSX]

## Sheet: TableS1
		P. gingivalis strains
		CP3	H3
	Age (years)	59	30
	Nº of teeth	18	28
	Nº of total sites evaluated	107	167
	PD [mm]	4.2	2.5
	CAL [mm]	6.1	3.6
	Nº of sites with PD ≤ 3 mm	50	166
	Nº of sites with PD = 4-5 mm	29	1
	Nº of sites with PD ≥ 5 mm	47	0
	Nº of sites with PD ≥ 7 mm	13	0
	PD: procket depth, CAL: clinical attachment level.
