# Supplementary material for: Variability in Genomic and Virulent Properties of Porphyromonas gingivalis Strains Isolated From Healthy and Severe Chronic Periodontitis Individuals
Source: Front Cell Infect Microbiol. 2019 Jul 10;9:246. doi: 10.3389/fcimb.2019.00246 (PMC6635597; doi:10.3389/fcimb.2019.00246)
Supplement: Table S2 — Sequencing, quality control (QC) of reads, and assembly of the Porphyromonas gingivalis strains CP3 and H3 genomes. The first panel “Sequencing and quality control (QC)” shows the number of sequenced reads and the number of reads after QC. The quality-controlled reads were used for de novo assembly of CP3 and H3 genomes. Statistical features of both assembled genomes are shown in the second panel “Genome assembly,” including the number of predicted proteins and the presence of bacterial orthologs (“Proteome completeness”). C, complete orthologs; S, complete and single-copy orthologs; D, complete and duplicated orthologs; F, fragmented orthologs; M, missing orthologs. [file Table_2.XLSX]

## Sheet: TableS2
	Sequencing and quality control (QC)
		CP3 (L1)	CP3 (L2)	H3
	Sequenced reads (pairs)	1086793	2077741	260881
	Reads after QC (pairs)	1,056,562 (97.22%)	1,861,927 (89.61%)	232,579 (89.15%)
	Genome assembly
		CP3		H3
	Total sequences	118		165
	Total bases	2,251,246 (2.25 Mb)		2,311,085 (2.31 Mb)
	Min sequence length	218		204
	Max sequence length	146555		116860
	Average sequence length	19078.4		14006.6
	Median sequence length	11735.5		4519
	N25 length	74897		67528
	N50 length	37600		39176
	N75 length	23368		19527
	N90 length	14690		11925
	N95 length	9345		6786
	As	0.2576		0.2578
	Ts	0.2577		0.2586
	Gs	0.2425		0.2433
	Cs	0.2422		0.2403
	(A + T)s	0.5153		0.5165
	(G + C)s	0.4847		0.4835
	Ns	0		0
	Genome coverage	300x		28x
	Predicted proteins	1896		1955
	Proteome completeness	C:95.3%[S:94.6%,D:0.7%] F:1.4%,M:3.3%,n:148		C:95.3%[S:94.6%,D:0.7%] F:1.4%,M:3.3%,n:148
