# Supplementary material for: Variability in Genomic and Virulent Properties of Porphyromonas gingivalis Strains Isolated From Healthy and Severe Chronic Periodontitis Individuals
Source: Front Cell Infect Microbiol. 2019 Jul 10;9:246. doi: 10.3389/fcimb.2019.00246 (PMC6635597; doi:10.3389/fcimb.2019.00246)
Supplement: Table S3 — Publicly available Porphyromonas gingivalis genomes used in this study. Sixty-two P. gingivalis genomes were downloaded from NCBI's RefSeq database in February 2018. [file Table_3.XLSX]

## Sheet: TableS3
#Organism/Name	Strain	CladeID	BioSample	BioProject	Group	SubGroup	Assembly	Size (Mb)	GC%	Replicons	WGS	Scaffolds	Genes	Proteins	Release Date	Modify Date	Level	RefSeq FTP
Porphyromonas gingivalis	W50	20568	SAMN00792205	PRJNA78905	FCB group	Bacteroidetes/Chlorobi group	GCA_000271945.1	2.24206	48.3	-	AJZS01	104	2046	1855	2012-06-25	2017-03-30	Contig	ftp://ftp.ncbi.nlm.nih.gov/genomes/all/GCF/000/271/945/GCF_000271945.1_PgingivalisW50v1.0
Porphyromonas gingivalis	ATCC_33277_1	20568	SAMD00060922	PRJDA19051	FCB group	Bacteroidetes/Chlorobi group	GCA_000010505.1	2.35489	48.4	chromosome:NC_010729.1/AP009380.1	-	1	2118	1955	2008-05-21	2017-03-29	Complete Genome	ftp://ftp.ncbi.nlm.nih.gov/genomes/all/GCF/000/010/505/GCF_000010505.1_ASM1050v1
Porphyromonas gingivalis	ATCC_33277_2	20568	SAMN07315160	PRJNA393092	FCB group	Bacteroidetes/Chlorobi group	GCA_002892575.1	2.37987	48.4	chromosome:CP025930.1	-	1	1931	1796	2018-01-19	2018-01-19	Complete Genome	ftp://ftp.ncbi.nlm.nih.gov/genomes/all/GCF/002/892/575/GCF_002892575.1_ASM289257v1
Porphyromonas gingivalis	W83_1	20568	SAMN02603720	PRJNA48	FCB group	Bacteroidetes/Chlorobi group	GCA_000007585.1	2.34348	48.3	chromosome:NC_002950.2/AE015924.1	-	1	2094	1915	2001-12-07	2017-03-29	Complete Genome	ftp://ftp.ncbi.nlm.nih.gov/genomes/all/GCF/000/007/585/GCF_000007585.1_ASM758v1
Porphyromonas gingivalis	W83_2	20568	SAMN07315163	PRJNA393092	FCB group	Bacteroidetes/Chlorobi group	GCA_002892595.1	2.344	48.3	chromosome:CP025932.1	-	1	1873	1721	2018-01-19	2018-01-19	Complete Genome	ftp://ftp.ncbi.nlm.nih.gov/genomes/all/GCF/002/892/595/GCF_002892595.1_ASM289259v1
Porphyromonas gingivalis	TDC60	20568	SAMD00060990	PRJDA66755	FCB group	Bacteroidetes/Chlorobi group	GCA_000270225.1	2.3399	48.3	chromosome:NC_015571.1/AP012203.1	-	1	2098	1942	2011-05-24	2017-03-30	Complete Genome	ftp://ftp.ncbi.nlm.nih.gov/genomes/all/GCF/000/270/225/GCF_000270225.1_ASM27022v1
Porphyromonas gingivalis	A7436	20568	SAMN03366764	PRJNA276132	FCB group	Bacteroidetes/Chlorobi group	GCA_001263815.1	2.36703	48.3	chromosome:NZ_CP011995.1/CP011995.1	-	1	2114	1939	2015-08-11	2017-04-03	Complete Genome	ftp://ftp.ncbi.nlm.nih.gov/genomes/all/GCF/001/263/815/GCF_001263815.1_ASM126381v1
Porphyromonas gingivalis	AJW4	20568	SAMN03372093	PRJNA276132	FCB group	Bacteroidetes/Chlorobi group	GCA_001274615.1	2.37249	48.3	chromosome:NZ_CP011996.1/CP011996.1	-	1	2108	1941	2015-08-26	2017-04-04	Complete Genome	ftp://ftp.ncbi.nlm.nih.gov/genomes/all/GCF/001/274/615/GCF_001274615.1_ASM127461v1
Porphyromonas gingivalis	381	20568	SAMN03656156	PRJNA276132	FCB group	Bacteroidetes/Chlorobi group	GCA_001314265.1	2.37887	48.4	chromosome:NZ_CP012889.1/CP012889.1	-	1	2137	1968	2015-10-14	2017-04-04	Complete Genome	ftp://ftp.ncbi.nlm.nih.gov/genomes/all/GCF/001/314/265/GCF_001314265.1_ASM131426v1
Porphyromonas gingivalis	KCOM_3131	20568	SAMN07840095	PRJNA416024	FCB group	Bacteroidetes/Chlorobi group	GCA_002753935.1	2.35916	48.2	chromosome:CP024596.1	-	1	2098	1922	2017-11-06	2017-11-06	Complete Genome	ftp://ftp.ncbi.nlm.nih.gov/genomes/all/GCF/002/753/935/GCF_002753935.1_ASM275393v1
Porphyromonas gingivalis	KCOM_2799	20568	SAMN07836928	PRJNA415884	FCB group	Bacteroidetes/Chlorobi group	GCA_002753955.1	2.46936	48.4	chromosome:CP024601.1	-	1	2250	2055	2017-11-06	2017-11-06	Complete Genome	ftp://ftp.ncbi.nlm.nih.gov/genomes/all/GCF/002/753/955/GCF_002753955.1_ASM275395v1
Porphyromonas gingivalis	KCOM_2801	20568	SAMN07840081	PRJNA416018	FCB group	Bacteroidetes/Chlorobi group	GCA_002753975.1	2.47832	48.3	chromosome:CP024600.1	-	1	2260	2067	2017-11-06	2017-11-06	Complete Genome	ftp://ftp.ncbi.nlm.nih.gov/genomes/all/GCF/002/753/975/GCF_002753975.1_ASM275397v1
Porphyromonas gingivalis	KCOM_2802	20568	SAMN07840090	PRJNA416019	FCB group	Bacteroidetes/Chlorobi group	GCA_002754015.1	2.37409	48.5	chromosome:CP024591.1	-	1	2132	1952	2017-11-06	2017-11-06	Complete Genome	ftp://ftp.ncbi.nlm.nih.gov/genomes/all/GCF/002/754/015/GCF_002754015.1_ASM275401v1
Porphyromonas gingivalis	KCOM_2803	20568	SAMN07840091	PRJNA416020	FCB group	Bacteroidetes/Chlorobi group	GCA_002754035.1	2.35391	48.4	chromosome:CP024592.1	-	1	2125	1949	2017-11-06	2017-11-06	Complete Genome	ftp://ftp.ncbi.nlm.nih.gov/genomes/all/GCF/002/754/035/GCF_002754035.1_ASM275403v1
Porphyromonas gingivalis	KCOM_2804	20568	SAMN07840092	PRJNA416021	FCB group	Bacteroidetes/Chlorobi group	GCA_002754055.1	2.46379	48.2	chromosome:CP024593.1	-	1	2237	2061	2017-11-06	2017-11-06	Complete Genome	ftp://ftp.ncbi.nlm.nih.gov/genomes/all/GCF/002/754/055/GCF_002754055.1_ASM275405v1
Porphyromonas gingivalis	KCOM_2805	20568	SAMN07840094	PRJNA416023	FCB group	Bacteroidetes/Chlorobi group	GCA_002754075.1	2.48292	48.2	chromosome:CP024594.1	-	1	2251	2077	2017-11-06	2017-11-06	Complete Genome	ftp://ftp.ncbi.nlm.nih.gov/genomes/all/GCF/002/754/075/GCF_002754075.1_ASM275407v1
Porphyromonas gingivalis	KCOM_3001	20568	SAMN07840097	PRJNA416025	FCB group	Bacteroidetes/Chlorobi group	GCA_002754095.1	2.35352	48.4	chromosome:CP024595.1	-	1	2065	1906	2017-11-06	2017-11-06	Complete Genome	ftp://ftp.ncbi.nlm.nih.gov/genomes/all/GCF/002/754/095/GCF_002754095.1_ASM275409v1
Porphyromonas gingivalis	KCOM_2796	20568	SAMN07831761	PRJNA415687	FCB group	Bacteroidetes/Chlorobi group	GCA_002754115.1	2.47617	48.1	chromosome:CP024597.1	-	1	2213	2016	2017-11-06	2017-11-06	Complete Genome	ftp://ftp.ncbi.nlm.nih.gov/genomes/all/GCF/002/754/115/GCF_002754115.1_ASM275411v1
Porphyromonas gingivalis	KCOM_2798	20568	SAMN07836904	PRJNA415867	FCB group	Bacteroidetes/Chlorobi group	GCA_002754135.1	2.41067	48.3	chromosome:CP024598.1	-	1	2177	1986	2017-11-06	2017-11-06	Complete Genome	ftp://ftp.ncbi.nlm.nih.gov/genomes/all/GCF/002/754/135/GCF_002754135.1_ASM275413v1
Porphyromonas gingivalis	KCOM_2800	20568	SAMN07836934	PRJNA415885	FCB group	Bacteroidetes/Chlorobi group	GCA_002754155.1	2.25472	48.4	chromosome:CP024599.1	-	1	2005	1828	2017-11-06	2017-11-06	Complete Genome	ftp://ftp.ncbi.nlm.nih.gov/genomes/all/GCF/002/754/155/GCF_002754155.1_ASM275415v1
Porphyromonas gingivalis	TDC_60	20568	SAMN07315161	PRJNA393092	FCB group	Bacteroidetes/Chlorobi group	GCA_002892555.1	2.33488	48.4	chromosome:CP025931.1	-	1	1868	1759	2018-01-19	2018-01-19	Complete Genome	ftp://ftp.ncbi.nlm.nih.gov/genomes/all/GCF/002/892/555/GCF_002892555.1_ASM289255v1
Porphyromonas gingivalis	A7A1_28_1	20568	SAMN03653671	PRJNA276132	FCB group	Bacteroidetes/Chlorobi group	GCA_001444325.1	2.24902	48.6	chromosome:CP013131.1	-	1	1945	1841	2015-11-17	2015-11-17	Complete Genome	ftp://ftp.ncbi.nlm.nih.gov/genomes/all/GCF/001/444/325/GCF_001444325.1_ASM144432v1
Porphyromonas gingivalis	A7A1_28_2	20568	SAMEA3505349	PRJEB10280	FCB group	Bacteroidetes/Chlorobi group	GCA_900157265.1	2.22268	48.6	-	FUFF01	22	1973	1827	2017-02-02	2017-04-06	Scaffold	ftp://ftp.ncbi.nlm.nih.gov/genomes/all/GCF/900/157/265/GCF_900157265.1_A7A1-28
Porphyromonas gingivalis	JCVI_SC001	20568	SAMN02436407	PRJNA167667	FCB group	Bacteroidetes/Chlorobi group	GCA_000380305.1	2.4264	48.2497	chromosome:CM001843.1	APMB01	1	4808	4708	2013-04-23	2015-03-21	Chromosome	ftp://ftp.ncbi.nlm.nih.gov/genomes/all/GCF/000/380/305/GCF_000380305.1_PgingivalisJCVISC001v1.0
Porphyromonas gingivalis	HG66	20568	SAMN02732406	PRJNA245225	FCB group	Bacteroidetes/Chlorobi group	GCA_000739415.1	2.44178	48.1	chromosome:NZ_CP007756.1/CP007756.1	-	1	2205	2038	2014-08-14	2017-04-02	Chromosome	ftp://ftp.ncbi.nlm.nih.gov/genomes/all/GCF/000/739/415/GCF_000739415.1_ASM73941v1
Porphyromonas gingivalis	F0568	20568	SAMN02436723	PRJNA173937	FCB group	Bacteroidetes/Chlorobi group	GCA_000467795.1	2.33474	48.4	-	AWUU01	154	2096	1918	2013-09-16	2017-04-01	Scaffold	ftp://ftp.ncbi.nlm.nih.gov/genomes/all/GCF/000/467/795/GCF_000467795.1_ASM46779v1
Porphyromonas gingivalis	F0569	20568	SAMN02436724	PRJNA173938	FCB group	Bacteroidetes/Chlorobi group	GCA_000467815.1	2.24923	48.4	-	AWUV01	111	1954	1812	2013-09-16	2017-04-01	Scaffold	ftp://ftp.ncbi.nlm.nih.gov/genomes/all/GCF/000/467/815/GCF_000467815.1_ASM46781v1
Porphyromonas gingivalis	F0570	20568	SAMN02436747	PRJNA173939	FCB group	Bacteroidetes/Chlorobi group	GCA_000467835.1	2.28279	48.5	-	AWUW01	117	2027	1876	2013-09-16	2017-04-01	Scaffold	ftp://ftp.ncbi.nlm.nih.gov/genomes/all/GCF/000/467/835/GCF_000467835.1_ASM46783v1
Porphyromonas gingivalis	F0185	20568	SAMN02436815	PRJNA198891	FCB group	Bacteroidetes/Chlorobi group	GCA_000467955.1	2.24637	48.5	-	AWVC01	113	1956	1830	2013-09-16	2017-04-01	Scaffold	ftp://ftp.ncbi.nlm.nih.gov/genomes/all/GCF/000/467/955/GCF_000467955.1_ASM46795v1
Porphyromonas gingivalis	F0566	20568	SAMN02436881	PRJNA198892	FCB group	Bacteroidetes/Chlorobi group	GCA_000467975.1	2.30609	48.4	-	AWVD01	192	2045	1855	2013-09-16	2017-04-01	Scaffold	ftp://ftp.ncbi.nlm.nih.gov/genomes/all/GCF/000/467/975/GCF_000467975.1_ASM46797v1
Porphyromonas gingivalis	W4087	20568	SAMN02436749	PRJNA198893	FCB group	Bacteroidetes/Chlorobi group	GCA_000467995.1	2.2166	48.5	-	AWVE01	114	1971	1825	2013-09-16	2017-04-01	Scaffold	ftp://ftp.ncbi.nlm.nih.gov/genomes/all/GCF/000/467/995/GCF_000467995.1_ASM46799v1
Porphyromonas gingivalis	SJD2	20568	SAMN02470968	PRJNA205615	FCB group	Bacteroidetes/Chlorobi group	GCA_000503975.1	2.32955	48.4	-	ASYL01	117	2091	1885	2013-12-04	2017-04-02	Scaffold	ftp://ftp.ncbi.nlm.nih.gov/genomes/all/GCF/000/503/975/GCF_000503975.1_SJD2
Porphyromonas gingivalis	SJD4	20568	SAMN07255461	PRJNA205613	FCB group	Bacteroidetes/Chlorobi group	GCA_002206085.1	2.24971	48.4	-	ASYM01	147	1967	1821	2017-06-23	2017-06-26	Scaffold	ftp://ftp.ncbi.nlm.nih.gov/genomes/all/GCF/002/206/085/GCF_002206085.1_SJD4
Porphyromonas gingivalis	SJD11	20568	SAMN07255459	PRJNA205616	FCB group	Bacteroidetes/Chlorobi group	GCA_002206105.1	2.29809	48.4	-	ASYO01	156	2034	1866	2017-06-23	2017-06-26	Scaffold	ftp://ftp.ncbi.nlm.nih.gov/genomes/all/GCF/002/206/105/GCF_002206105.1_SJD11
Porphyromonas gingivalis	SJD12	20568	SAMN07255458	PRJNA205617	FCB group	Bacteroidetes/Chlorobi group	GCA_002208045.1	2.26494	48.4	-	ASYP01	146	2024	1857	2017-06-23	2017-06-28	Scaffold	ftp://ftp.ncbi.nlm.nih.gov/genomes/all/GCF/002/208/045/GCF_002208045.1_SJD12
Porphyromonas gingivalis	MP4-504	20568	SAMN04309157	PRJNA305025	FCB group	Bacteroidetes/Chlorobi group	GCA_001553795.1	2.37345	48.3	-	LOEL01	92	2159	1935	2016-02-09	2017-04-04	Contig	ftp://ftp.ncbi.nlm.nih.gov/genomes/all/GCF/001/553/795/GCF_001553795.1_ASM155379v1
Porphyromonas gingivalis	SJD5	20568	SAMN07255460	PRJNA205614	FCB group	Bacteroidetes/Chlorobi group	GCA_002206065.1	2.27549	48.5	-	ASYN01	194	2023	1865	2017-06-23	2017-06-26	Contig	ftp://ftp.ncbi.nlm.nih.gov/genomes/all/GCF/002/206/065/GCF_002206065.1_SJD5
Porphyromonas gingivalis	WW5127	20568	SAMN07602662	PRJNA401301	FCB group	Bacteroidetes/Chlorobi group	GCA_002529125.1	2.36714	48.2	-	NSLL01	119	2153	1920	2017-10-11	2017-10-16	Contig	ftp://ftp.ncbi.nlm.nih.gov/genomes/all/GCF/002/529/125/GCF_002529125.1_ASM252912v1
Porphyromonas gingivalis	WW3039	20568	SAMN07602660	PRJNA401301	FCB group	Bacteroidetes/Chlorobi group	GCA_002529145.1	2.3341	48.3	-	NSLN01	132	2125	1899	2017-10-11	2017-10-16	Contig	ftp://ftp.ncbi.nlm.nih.gov/genomes/all/GCF/002/529/145/GCF_002529145.1_ASM252914v1
Porphyromonas gingivalis	WW2903	20568	SAMN07602655	PRJNA401301	FCB group	Bacteroidetes/Chlorobi group	GCA_002529155.1	2.37766	48.3	-	NSLS01	115	2132	1939	2017-10-11	2017-10-16	Contig	ftp://ftp.ncbi.nlm.nih.gov/genomes/all/GCF/002/529/155/GCF_002529155.1_ASM252915v1
Porphyromonas gingivalis	WW2866	20568	SAMN07602652	PRJNA401301	FCB group	Bacteroidetes/Chlorobi group	GCA_002529185.1	2.3145	48.5	-	NSLV01	123	2124	1895	2017-10-11	2017-10-16	Contig	ftp://ftp.ncbi.nlm.nih.gov/genomes/all/GCF/002/529/185/GCF_002529185.1_ASM252918v1
Porphyromonas gingivalis	WW5019	20568	SAMN07602661	PRJNA401301	FCB group	Bacteroidetes/Chlorobi group	GCA_002529205.1	2.3071	48.5	-	NSLM01	149	2073	1874	2017-10-11	2017-10-16	Contig	ftp://ftp.ncbi.nlm.nih.gov/genomes/all/GCF/002/529/205/GCF_002529205.1_ASM252920v1
Porphyromonas gingivalis	WW2881	20568	SAMN07602653	PRJNA401301	FCB group	Bacteroidetes/Chlorobi group	GCA_002529215.1	2.47892	48.2	-	NSLU01	484	2255	1935	2017-10-11	2017-10-16	Contig	ftp://ftp.ncbi.nlm.nih.gov/genomes/all/GCF/002/529/215/GCF_002529215.1_ASM252921v1
Porphyromonas gingivalis	WW3040	20568	SAMN07602658	PRJNA401301	FCB group	Bacteroidetes/Chlorobi group	GCA_002529235.1	2.21812	48.5	-	NSLP01	122	1994	1798	2017-10-11	2017-10-16	Contig	ftp://ftp.ncbi.nlm.nih.gov/genomes/all/GCF/002/529/235/GCF_002529235.1_ASM252923v1
Porphyromonas gingivalis	WW2931	20568	SAMN07602656	PRJNA401301	FCB group	Bacteroidetes/Chlorobi group	GCA_002529285.1	2.31976	48.4	-	NSLR01	103	2121	1886	2017-10-11	2017-10-16	Contig	ftp://ftp.ncbi.nlm.nih.gov/genomes/all/GCF/002/529/285/GCF_002529285.1_ASM252928v1
Porphyromonas gingivalis	WW2952	20568	SAMN07602657	PRJNA401301	FCB group	Bacteroidetes/Chlorobi group	GCA_002529345.1	2.31485	48.5	-	NSLQ01	162	2112	1889	2017-10-11	2017-10-16	Contig	ftp://ftp.ncbi.nlm.nih.gov/genomes/all/GCF/002/529/345/GCF_002529345.1_ASM252934v1
Porphyromonas gingivalis	WW2885	20568	SAMN07602654	PRJNA401301	FCB group	Bacteroidetes/Chlorobi group	GCA_002529355.1	2.40241	48.5	-	NSLT01	196	2185	1906	2017-10-11	2017-10-16	Contig	ftp://ftp.ncbi.nlm.nih.gov/genomes/all/GCF/002/529/355/GCF_002529355.1_ASM252935v1
Porphyromonas gingivalis	WW3102	20568	SAMN07602659	PRJNA401301	FCB group	Bacteroidetes/Chlorobi group	GCA_002529365.1	2.29361	48.5	-	NSLO01	149	2089	1869	2017-10-11	2017-10-16	Contig	ftp://ftp.ncbi.nlm.nih.gov/genomes/all/GCF/002/529/365/GCF_002529365.1_ASM252936v1
Porphyromonas gingivalis	WW2842	20568	SAMN07602651	PRJNA401301	FCB group	Bacteroidetes/Chlorobi group	GCA_002529375.1	2.25027	48.6	-	NSLW01	95	2019	1840	2017-10-11	2017-10-16	Contig	ftp://ftp.ncbi.nlm.nih.gov/genomes/all/GCF/002/529/375/GCF_002529375.1_ASM252937v1
Porphyromonas gingivalis	WW2096	20568	SAMN07602650	PRJNA401301	FCB group	Bacteroidetes/Chlorobi group	GCA_002529425.1	2.33396	48.4	-	NSLX01	116	2130	1912	2017-10-11	2017-10-16	Contig	ftp://ftp.ncbi.nlm.nih.gov/genomes/all/GCF/002/529/425/GCF_002529425.1_ASM252942v1
Porphyromonas gingivalis	3A1	20568	SAMEA3505342	PRJEB10280	FCB group	Bacteroidetes/Chlorobi group	GCA_900157325.1	2.34328	48.3	-	FUFC01	56	2109	1918	2017-02-02	2017-04-06	Contig	ftp://ftp.ncbi.nlm.nih.gov/genomes/all/GCF/900/157/325/GCF_900157325.1_3A1
Porphyromonas gingivalis	Ando	20568	SAMD00040429	PRJDB4201	FCB group	Bacteroidetes/Chlorobi group	GCA_001297745.1	2.22999	48.5	-	BCBV01	112	1988	1799	2015-09-17	2017-04-04	Scaffold	ftp://ftp.ncbi.nlm.nih.gov/genomes/all/GCF/001/297/745/GCF_001297745.1_ASM129774v1
Porphyromonas gingivalis	KCOM_2797	20568	SAMN07125718	PRJNA386726	FCB group	Bacteroidetes/Chlorobi group	GCA_002204455.1	2.39438	48.4	-	NHRU01	44	2132	1954	2017-06-21	2017-06-24	Scaffold	ftp://ftp.ncbi.nlm.nih.gov/genomes/all/GCF/002/204/455/GCF_002204455.1_ASM220445v1
Porphyromonas gingivalis	3_3	20568	SAMEA3505341	PRJEB10280	FCB group	Bacteroidetes/Chlorobi group	GCA_900157215.1	2.31266	48.3	-	FUFB01	72	2058	1868	2017-02-02	2017-04-06	Scaffold	ftp://ftp.ncbi.nlm.nih.gov/genomes/all/GCF/900/157/215/GCF_900157215.1_Strain_3-3
Porphyromonas gingivalis	7BTORR	20568	SAMEA3505343	PRJEB10280	FCB group	Bacteroidetes/Chlorobi group	GCA_900157225.1	2.24898	48.4	-	FUFD01	72	1993	1845	2017-02-02	2017-04-06	Scaffold	ftp://ftp.ncbi.nlm.nih.gov/genomes/all/GCF/900/157/225/GCF_900157225.1_7BTORR
Porphyromonas gingivalis	SU60	20568	SAMEA3505351	PRJEB10280	FCB group	Bacteroidetes/Chlorobi group	GCA_900157235.1	2.25735	48.5	-	FUFI01	53	2026	1829	2017-02-02	2017-04-06	Scaffold	ftp://ftp.ncbi.nlm.nih.gov/genomes/all/GCF/900/157/235/GCF_900157235.1_YH522
Porphyromonas gingivalis	15_9	20568	SAMEA3505346	PRJEB10280	FCB group	Bacteroidetes/Chlorobi group	GCA_900157245.1	2.25248	48.4	-	FUGF01	68	1995	1804	2017-02-08	2017-06-21	Scaffold	ftp://ftp.ncbi.nlm.nih.gov/genomes/all/GCF/900/157/245/GCF_900157245.1_15-9
Porphyromonas gingivalis	ATCC_49417	20568	SAMEA3505348	PRJEB10280	FCB group	Bacteroidetes/Chlorobi group	GCA_900157255.1	2.42422	48.3	-	FUFH01	77	2236	1999	2017-02-02	2017-04-06	Scaffold	ftp://ftp.ncbi.nlm.nih.gov/genomes/all/GCF/900/157/255/GCF_900157255.1_ATCC49417
Porphyromonas gingivalis	84_3	20568	SAMEA3505347	PRJEB10280	FCB group	Bacteroidetes/Chlorobi group	GCA_900157275.1	2.32518	48.3	-	FUFG01	50	2090	1930	2017-02-02	2017-04-06	Scaffold	ftp://ftp.ncbi.nlm.nih.gov/genomes/all/GCF/900/157/275/GCF_900157275.1_84-3
Porphyromonas gingivalis	13_1	20568	SAMEA3505345	PRJEB10280	FCB group	Bacteroidetes/Chlorobi group	GCA_900157285.1	2.34111	48.3	-	FUGG01	68	2084	1898	2017-02-08	2017-04-06	Scaffold	ftp://ftp.ncbi.nlm.nih.gov/genomes/all/GCF/900/157/285/GCF_900157285.1_13-1
Porphyromonas gingivalis	11A	20568	SAMEA3505344	PRJEB10280	FCB group	Bacteroidetes/Chlorobi group	GCA_900157295.1	2.30412	48.4	-	FUFE01	89	2063	1889	2017-02-02	2017-04-06	Scaffold	ftp://ftp.ncbi.nlm.nih.gov/genomes/all/GCF/900/157/295/GCF_900157295.1_11A
Porphyromonas gingivalis	AFR5B1	20568	SAMEA3505350	PRJEB10280	FCB group	Bacteroidetes/Chlorobi group	GCA_900157345.1	2.29052	48.6	-	FUFJ01	88	2057	1870	2017-02-02	2017-04-06	Scaffold	ftp://ftp.ncbi.nlm.nih.gov/genomes/all/GCF/900/157/345/GCF_900157345.1_AFR-5B1
