# Supplementary material for: Variability in Genomic and Virulent Properties of Porphyromonas gingivalis Strains Isolated From Healthy and Severe Chronic Periodontitis Individuals
Source: Front Cell Infect Microbiol. 2019 Jul 10;9:246. doi: 10.3389/fcimb.2019.00246 (PMC6635597; doi:10.3389/fcimb.2019.00246)
Supplement: Table S4 — Average nucleotide identity and coverage values for the 64-genome Porphyromonas gingivalis dataset. Sheets 1, 2 show the average nucleotide identity and coverage values, respectively. Sheets 3, 4 detail the identity and coverage values, respectively, of all P. gingivalis strain genomes against CP3 and H3 genomes. [file Table_4.XLSX]

## Sheet: sheet 1
	KCOM 3001	JCVI SC001	84 3	15 9	WW3040	KCOM 2802	13 1	WW2952	SJD2	WW2866	F0566	SJD5	WW2842	WW5127	W50	SJD11	KCOM 2801	WW2096	MP4-504	KCOM 2805	KCOM 2797	WW2931	WW2903	H3	W83 1	A7A1 28 2	WW2885	TDC 60	381	KCOM 2803	ATCC 33277 2	CP3	F0570	Ando	WW2881	KCOM 2799	WW5019	F0569	KCOM 2798	WW3102	KCOM 3131	TDC60	3A1	AFR5B1	AJW4	W83 2	F0568	KCOM 2800	KCOM 2804
KCOM 3001	1	0.98763	0.985115	0.986242	0.984566	0.985509	0.985808	0.986121	0.986557	0.986329	0.985734	0.987366	0.984033	0.986342	0.986673	0.985008	0.985619	0.984336	0.984116	0.985336	0.983283	0.986907	0.983923	0.986138	0.986336	0.983464	0.985748	0.984246	0.9832	0.984561	0.983115	0.985006	0.986802	0.986314	0.986137	0.985929	0.985579	0.985516	0.985939	0.98487	0.985622	0.984044	0.984029	0.985584	0.985598	0.986236	0.98604	0.984069	0.984711
JCVI SC001	0.98763	1	0.987218	0.988192	0.987591	0.987436	0.986315	0.987288	0.987874	0.996583	0.986568	0.988488	0.986881	0.988209	0.988133	0.986144	0.986473	0.985873	0.986447	0.987922	0.984279	0.98877	0.986573	0.987728	0.988164	0.986205	0.987497	0.986886	0.986143	0.985817	0.986153	0.987525	0.98692	0.988309	0.987965	0.987989	0.987123	0.986536	0.987017	0.986584	0.987659	0.986897	0.986389	0.987032	0.989321	0.988172	0.987051	0.98723	0.98762
84 3	0.985115	0.987218	1	0.986355	0.985621	0.986965	0.984181	0.985753	0.987387	0.987145	0.98597	0.988182	0.985342	0.986635	0.986955	0.985284	0.995006	0.984392	0.984504	0.985441	0.983503	0.987376	0.984902	0.985044	0.9868	0.985291	0.985987	0.985764	0.984157	0.985007	0.984116	0.986169	0.986823	0.986583	0.985806	0.986789	0.985084	0.98572	0.986783	0.984189	0.986492	0.985945	0.985562	0.98635	0.986886	0.986774	0.986227	0.985462	0.985125
15 9	0.986242	0.988192	0.986355	1	0.985314	0.986231	0.985579	0.985796	0.98744	0.987581	0.986063	0.988284	0.985804	0.987007	0.989006	0.985905	0.986126	0.985038	0.985302	0.986035	0.984258	0.98691	0.985843	0.986921	0.989025	0.984429	0.985458	0.98518	0.985474	0.985098	0.985541	0.985907	0.987017	0.986613	0.987062	0.987128	0.985573	0.986531	0.986638	0.98608	0.985954	0.985039	0.984782	0.986375	0.986176	0.98891	0.986493	0.984993	0.986
WW3040	0.984566	0.987591	0.985621	0.985314	1	0.986136	0.983442	0.987524	0.98709	0.986723	0.98663	0.98777	0.986303	0.986935	0.986275	0.986764	0.986096	0.986678	0.986524	0.984477	0.983433	0.986923	0.987963	0.986263	0.986191	0.983367	0.987538	0.98511	0.983874	0.984216	0.983911	0.986999	0.988206	0.986859	0.986454	0.986788	0.987056	0.987306	0.986919	0.986168	0.986425	0.984993	0.983654	0.98612	0.986425	0.986144	0.988028	0.984147	0.984614
KCOM 2802	0.985509	0.987436	0.986965	0.986231	0.986136	1	0.984232	0.986485	0.986343	0.987008	0.986779	0.987093	0.98627	0.987151	0.987349	0.985388	0.986888	0.984917	0.984563	0.986971	0.983387	0.986898	0.986579	0.985409	0.987178	0.985611	0.986716	0.986397	0.984206	0.984953	0.984192	0.987767	0.986155	0.986828	0.986998	0.986671	0.986532	0.985959	0.987399	0.98536	0.987136	0.986297	0.985964	0.986995	0.987094	0.987226	0.986715	0.986003	0.98694
13 1	0.985808	0.986315	0.984181	0.985579	0.983442	0.984232	1	0.985507	0.984276	0.985022	0.984731	0.985286	0.984531	0.985541	0.986219	0.984214	0.984778	0.985133	0.984514	0.98366	0.982633	0.98668	0.982416	0.985837	0.98609	0.983675	0.986049	0.983057	0.983195	0.983656	0.983181	0.98401	0.984786	0.986047	0.985572	0.985241	0.985007	0.984792	0.985006	0.984575	0.985641	0.982947	0.982665	0.986079	0.984177	0.985908	0.985431	0.983511	0.98428
WW2952	0.986121	0.987288	0.985753	0.985796	0.987524	0.986485	0.985507	1	0.986691	0.986156	0.987322	0.987487	0.988619	0.985918	0.986228	0.987913	0.985794	0.988085	0.989377	0.985944	0.984488	0.985972	0.987397	0.986664	0.986186	0.985095	0.988088	0.985997	0.985323	0.985509	0.985319	0.988927	0.992448	0.985487	0.986157	0.985656	0.997787	0.988151	0.98605	0.990289	0.985278	0.986067	0.985825	0.986657	0.986532	0.986232	0.989688	0.985475	0.985895
SJD2	0.986557	0.987874	0.987387	0.98744	0.98709	0.986343	0.984276	0.986691	1	0.98817	0.98687	0.99954	0.986229	0.986749	0.987678	0.985098	0.986979	0.985119	0.984879	0.987916	0.983894	0.986723	0.986614	0.986179	0.987632	0.985907	0.987124	0.986323	0.984591	0.985042	0.984593	0.987256	0.986324	0.987084	0.987655	0.987578	0.986314	0.985865	0.98761	0.985318	0.986256	0.98636	0.986404	0.987113	0.987996	0.987618	0.986195	0.986441	0.987865
WW2866	0.986329	0.996583	0.987145	0.987581	0.986723	0.987008	0.985022	0.986156	0.98817	1	0.98687	0.989075	0.986004	0.98747	0.987675	0.985944	0.98698	0.98465	0.984661	0.987642	0.983545	0.987665	0.986154	0.986803	0.987292	0.985938	0.986976	0.986696	0.984596	0.985486	0.984689	0.987318	0.986769	0.987688	0.987726	0.987637	0.986281	0.986418	0.987366	0.985365	0.987125	0.986754	0.986426	0.98644	0.988981	0.987292	0.987087	0.98663	0.987551
F0566	0.985734	0.986568	0.98597	0.986063	0.98663	0.986779	0.984731	0.987322	0.98687	0.98687	1	0.987377	0.985815	0.986961	0.986796	0.985423	0.985876	0.985423	0.985253	0.9859	0.984828	0.987167	0.98591	0.985569	0.986807	0.985026	0.986121	0.986477	0.985312	0.984836	0.985321	0.986387	0.986459	0.98652	0.985985	0.986562	0.986982	0.985715	0.986112	0.985393	0.986849	0.986472	0.986092	0.9868	0.986776	0.986802	0.986086	0.98623	0.984882
SJD5	0.987366	0.988488	0.988182	0.988284	0.98777	0.987093	0.985286	0.987487	0.99954	0.989075	0.987377	1	0.986984	0.987614	0.988593	0.985565	0.987937	0.986001	0.985872	0.988733	0.984802	0.987751	0.987254	0.987103	0.988563	0.98693	0.987932	0.987096	0.985331	0.985813	0.985439	0.987897	0.986915	0.987952	0.988523	0.988449	0.987084	0.986426	0.988402	0.986092	0.987117	0.987107	0.987165	0.987852	0.988838	0.988562	0.986683	0.987216	0.988746
WW2842	0.984033	0.986881	0.985342	0.985804	0.986303	0.98627	0.984531	0.988619	0.986229	0.986004	0.985815	0.986984	1	0.986667	0.986333	0.986269	0.986007	0.98693	0.987862	0.985467	0.983406	0.98713	0.985405	0.985715	0.986155	0.984487	0.987908	0.984944	0.984791	0.985077	0.984732	0.991282	0.987975	0.986417	0.986018	0.986001	0.988719	0.986646	0.986477	0.98752	0.986526	0.984829	0.984147	0.986966	0.985523	0.986072	0.987798	0.985088	0.985129
WW5127	0.986342	0.988209	0.986635	0.987007	0.986935	0.987151	0.985541	0.985918	0.986749	0.98747	0.986961	0.987614	0.986667	1	0.987421	0.986646	0.986646	0.985702	0.985494	0.987081	0.984812	0.988141	0.98681	0.985901	0.987066	0.985864	0.987096	0.985895	0.985214	0.985009	0.98523	0.987184	0.987348	0.987423	0.986206	0.986167	0.986012	0.986877	0.988204	0.986139	0.985843	0.985901	0.985621	0.986637	0.986505	0.987158	0.987232	0.985955	0.987156
W50	0.986673	0.988133	0.986955	0.989006	0.986275	0.987349	0.986219	0.986228	0.987678	0.987675	0.986796	0.988593	0.986333	0.987421	1	0.986574	0.987135	0.986309	0.985975	0.986571	0.98543	0.987541	0.986563	0.988114	0.999555	0.985123	0.986398	0.985752	0.985271	0.985686	0.985346	0.986845	0.987522	0.986877	0.987451	0.987947	0.986265	0.986975	0.987704	0.986785	0.986391	0.985824	0.98543	0.987137	0.986867	0.999522	0.987169	0.985719	0.986664
SJD11	0.985008	0.986144	0.985284	0.985905	0.986764	0.985388	0.984214	0.987913	0.985098	0.985944	0.985423	0.985565	0.986269	0.986646	0.986574	1	0.985753	0.985438	0.986069	0.985214	0.987359	0.986296	0.98554	0.985565	0.986456	0.984057	0.987481	0.984914	0.984229	0.983475	0.984239	0.986477	0.986586	0.986261	0.986232	0.985664	0.987632	0.997416	0.986061	0.9862	0.986204	0.984787	0.984686	0.986352	0.986058	0.986372	0.98602	0.985404	0.985104
KCOM 2801	0.985619	0.986473	0.995006	0.986126	0.986096	0.986888	0.984778	0.985794	0.986979	0.98698	0.985876	0.987937	0.986007	0.986646	0.987135	0.985753	1	0.985206	0.983827	0.986316	0.983851	0.987051	0.986437	0.984957	0.986586	0.985904	0.986421	0.986433	0.984064	0.985863	0.984033	0.986938	0.986396	0.986671	0.985173	0.986024	0.985254	0.985803	0.987172	0.984278	0.986241	0.986437	0.986271	0.98639	0.986748	0.986562	0.986084	0.986223	0.985012
WW2096	0.984336	0.985873	0.984392	0.985038	0.986678	0.984917	0.985133	0.988085	0.985119	0.98465	0.985423	0.986001	0.98693	0.985702	0.986309	0.985438	0.985206	1	0.987661	0.984362	0.983324	0.986725	0.9855	0.984941	0.986213	0.983266	0.989311	0.984041	0.984422	0.983855	0.9844	0.986485	0.987886	0.986253	0.984984	0.984506	0.988163	0.985525	0.98481	0.98828	0.986075	0.984103	0.983589	0.986062	0.984221	0.986228	0.988993	0.98524	0.984643
MP4-504	0.984116	0.986447	0.984504	0.985302	0.986524	0.984563	0.984514	0.989377	0.984879	0.984661	0.985253	0.985872	0.987862	0.985494	0.985975	0.986069	0.983827	0.987661	1	0.983941	0.98378	0.985743	0.985223	0.985218	0.9857	0.982885	0.988621	0.98351	0.983808	0.983816	0.983863	0.987269	0.989077	0.985487	0.984222	0.984384	0.989335	0.98662	0.984289	0.989024	0.986076	0.983607	0.983221	0.986033	0.984199	0.985656	0.989297	0.985201	0.98366
KCOM 2805	0.985336	0.987922	0.985441	0.986035	0.984477	0.986971	0.98366	0.985944	0.987916	0.987642	0.9859	0.988733	0.985467	0.987081	0.986571	0.985214	0.986316	0.984362	0.983941	1	0.98365	0.987687	0.984907	0.985816	0.986035	0.984405	0.98608	0.98576	0.983939	0.984763	0.983942	0.986337	0.986735	0.987486	0.987326	0.987225	0.985409	0.985671	0.987636	0.984159	0.986178	0.98626	0.985292	0.986905	0.986594	0.985884	0.986583	0.98482	0.99822
KCOM 2797	0.983283	0.984279	0.983503	0.984258	0.983433	0.983387	0.982633	0.984488	0.983894	0.983545	0.984828	0.984802	0.983406	0.984812	0.98543	0.987359	0.983851	0.983324	0.98378	0.98365	1	0.984417	0.982839	0.983842	0.985175	0.982382	0.984962	0.983258	0.982299	0.982693	0.982285	0.9843	0.985286	0.984579	0.983962	0.983911	0.985073	0.987856	0.984329	0.984626	0.984955	0.983203	0.983009	0.98419	0.984204	0.985147	0.985209	0.98336	0.983601
WW2931	0.986907	0.98877	0.987376	0.98691	0.986923	0.986898	0.98668	0.985972	0.986723	0.987665	0.987167	0.987751	0.98713	0.988141	0.987541	0.986296	0.987051	0.986725	0.985743	0.987687	0.984417	1	0.986693	0.987288	0.987463	0.986219	0.986655	0.985833	0.986006	0.985361	0.986062	0.987018	0.986839	0.99534	0.986997	0.986595	0.98581	0.986962	0.988475	0.987033	0.986313	0.985851	0.986061	0.986679	0.9875	0.987444	0.986889	0.985974	0.987643
WW2903	0.983923	0.986573	0.984902	0.985843	0.987963	0.986579	0.982416	0.987397	0.986614	0.986154	0.98591	0.987254	0.985405	0.98681	0.986563	0.98554	0.986437	0.9855	0.985223	0.984907	0.982839	0.986693	1	0.985084	0.986488	0.984099	0.986549	0.985241	0.982969	0.983567	0.983034	0.98691	0.987278	0.986256	0.986275	0.986028	0.986939	0.98617	0.986695	0.985436	0.986109	0.985111	0.984005	0.985864	0.986221	0.986391	0.987334	0.984414	0.984647
H3	0.986138	0.987728	0.985044	0.986921	0.986263	0.985409	0.985837	0.986664	0.986179	0.986803	0.985569	0.987103	0.985715	0.985901	0.988114	0.985565	0.984957	0.984941	0.985218	0.985816	0.983842	0.987288	0.985084	1	0.987757	0.984338	0.987191	0.985293	0.985454	0.985148	0.985443	0.985691	0.985998	0.986762	0.996862	0.99196	0.986668	0.986067	0.985712	0.985947	0.98679	0.985269	0.984557	0.987394	0.986052	0.987781	0.986524	0.986474	0.986267
W83 1	0.986336	0.988164	0.9868	0.989025	0.986191	0.987178	0.98609	0.986186	0.987632	0.987292	0.986807	0.988563	0.986155	0.987066	0.999555	0.986456	0.986586	0.986213	0.9857	0.986035	0.985175	0.987463	0.986488	0.987757	1	0.984677	0.986042	0.985438	0.985087	0.985357	0.985095	0.986374	0.987455	0.986522	0.987265	0.987475	0.985862	0.986855	0.987263	0.986429	0.986062	0.985505	0.985275	0.987027	0.986653	0.999748	0.987026	0.985568	0.986295
A7A1 28 2	0.983464	0.986205	0.985291	0.984429	0.983367	0.985611	0.983675	0.985095	0.985907	0.985938	0.985026	0.98693	0.984487	0.985864	0.985123	0.984057	0.985904	0.983266	0.982885	0.984405	0.982382	0.986219	0.984099	0.984338	0.984677	1	0.985324	0.984869	0.983735	0.983936	0.983697	0.985667	0.985125	0.985877	0.985892	0.985947	0.984715	0.98453	0.986156	0.983586	0.985148	0.98472	0.985077	0.98553	0.985667	0.984601	0.985669	0.984903	0.983791
WW2885	0.985748	0.987497	0.985987	0.985458	0.987538	0.986716	0.986049	0.988088	0.987124	0.986976	0.986121	0.987932	0.987908	0.987096	0.986398	0.987481	0.986421	0.989311	0.988621	0.98608	0.984962	0.986655	0.986549	0.987191	0.986042	0.985324	1	0.986085	0.986347	0.985718	0.986415	0.988282	0.98985	0.986674	0.987025	0.986833	0.988937	0.987583	0.986598	0.989614	0.985995	0.98596	0.985359	0.986294	0.986655	0.985717	0.989927	0.984674	0.985822
TDC 60	0.984246	0.986886	0.985764	0.98518	0.98511	0.986397	0.983057	0.985997	0.986323	0.986696	0.986477	0.987096	0.984944	0.985895	0.985752	0.984914	0.986433	0.984041	0.98351	0.98576	0.983258	0.985833	0.985241	0.985293	0.985438	0.984869	0.986085	1	0.983093	0.984691	0.983077	0.985758	0.986208	0.985862	0.986804	0.986375	0.985685	0.985182	0.986495	0.984652	0.98624	0.999844	0.985268	0.985447	0.986155	0.985231	0.986436	0.985176	0.985305
381	0.9832	0.986143	0.984157	0.985474	0.983874	0.984206	0.983195	0.985323	0.984591	0.984596	0.985312	0.985331	0.984791	0.985214	0.985271	0.984229	0.984064	0.984422	0.983808	0.983939	0.982299	0.986006	0.982969	0.985454	0.985087	0.983735	0.986347	0.983093	1	0.984258	0.999869	0.983526	0.985328	0.985627	0.985003	0.984399	0.985156	0.984592	0.984955	0.984165	0.986117	0.983018	0.983441	0.985713	0.984497	0.985007	0.985413	0.984645	0.983876
KCOM 2803	0.984561	0.985817	0.985007	0.985098	0.984216	0.984953	0.983656	0.985509	0.985042	0.985486	0.984836	0.985813	0.985077	0.985009	0.985686	0.983475	0.985863	0.983855	0.983816	0.984763	0.982693	0.985361	0.983567	0.985148	0.985357	0.983936	0.985718	0.984691	0.984258	1	0.984285	0.984926	0.984627	0.985779	0.985502	0.984636	0.985196	0.984475	0.985808	0.983859	0.985944	0.984679	0.99299	0.986118	0.984716	0.985341	0.984899	0.999429	0.984396
ATCC 33277 2	0.983115	0.986153	0.984116	0.985541	0.983911	0.984192	0.983181	0.985319	0.984593	0.984689	0.985321	0.985439	0.984732	0.98523	0.985346	0.984239	0.984033	0.9844	0.983863	0.983942	0.982285	0.986062	0.983034	0.985443	0.985095	0.983697	0.986415	0.983077	0.999869	0.984285	1	0.983535	0.985334	0.985687	0.984999	0.984408	0.985184	0.984602	0.984927	0.984262	0.986144	0.983069	0.983451	0.985717	0.984472	0.985065	0.985416	0.984649	0.983878
CP3	0.985006	0.987525	0.986169	0.985907	0.986999	0.987767	0.98401	0.988927	0.987256	0.987318	0.986387	0.987897	0.991282	0.987184	0.986845	0.986477	0.986938	0.986485	0.987269	0.986337	0.9843	0.987018	0.98691	0.985691	0.986374	0.985667	0.988282	0.985758	0.983526	0.984926	0.983535	1	0.988851	0.98653	0.987264	0.987289	0.988866	0.986979	0.98721	0.987508	0.986794	0.985993	0.985719	0.986679	0.986749	0.986289	0.988779	0.985414	0.986457
F0570	0.986802	0.98692	0.986823	0.987017	0.988206	0.986155	0.984786	0.992448	0.986324	0.986769	0.986459	0.986915	0.987975	0.987348	0.987522	0.986586	0.986396	0.987886	0.989077	0.986735	0.985286	0.986839	0.987278	0.985998	0.987455	0.985125	0.98985	0.986208	0.985328	0.984627	0.985334	0.988851	1	0.986948	0.986859	0.986419	0.992595	0.987404	0.986442	0.9896	0.986857	0.98619	0.985933	0.987284	0.986831	0.987528	0.988692	0.986602	0.986668
Ando	0.986314	0.988309	0.986583	0.986613	0.986859	0.986828	0.986047	0.985487	0.987084	0.987688	0.98652	0.987952	0.986417	0.987423	0.986877	0.986261	0.986671	0.986253	0.985487	0.987486	0.984579	0.99534	0.986256	0.986762	0.986522	0.985877	0.986674	0.985862	0.985627	0.985779	0.985687	0.98653	0.986948	1	0.985785	0.9862	0.985702	0.986408	0.987893	0.986601	0.985806	0.985798	0.985321	0.986505	0.986985	0.986662	0.986307	0.985686	0.98734
WW2881	0.986137	0.987965	0.985806	0.987062	0.986454	0.986998	0.985572	0.986157	0.987655	0.987726	0.985985	0.988523	0.986018	0.986206	0.987451	0.986232	0.985173	0.984984	0.984222	0.987326	0.983962	0.986997	0.986275	0.996862	0.987265	0.985892	0.987025	0.986804	0.985003	0.985502	0.984999	0.987264	0.986859	0.985785	1	0.992764	0.985823	0.986251	0.985778	0.985321	0.986521	0.986506	0.985985	0.986971	0.986911	0.98717	0.986787	0.986034	0.986433
KCOM 2799	0.985929	0.987989	0.986789	0.987128	0.986788	0.986671	0.985241	0.985656	0.987578	0.987637	0.986562	0.988449	0.986001	0.986167	0.987947	0.985664	0.986024	0.984506	0.984384	0.987225	0.983911	0.986595	0.986028	0.99196	0.987475	0.985947	0.986833	0.986375	0.984399	0.984636	0.984408	0.987289	0.986419	0.9862	0.992764	1	0.985508	0.985999	0.986379	0.985385	0.986644	0.986316	0.985811	0.986973	0.987421	0.987612	0.986721	0.985962	0.98721
WW5019	0.985579	0.987123	0.985084	0.985573	0.987056	0.986532	0.985007	0.997787	0.986314	0.986281	0.986982	0.987084	0.988719	0.986012	0.986265	0.987632	0.985254	0.988163	0.989335	0.985409	0.985073	0.98581	0.986939	0.986668	0.985862	0.984715	0.988937	0.985685	0.985156	0.985196	0.985184	0.988866	0.992595	0.985702	0.985823	0.985508	1	0.98819	0.986124	0.990468	0.985472	0.985561	0.98524	0.986188	0.986329	0.985787	0.989563	0.985294	0.98525
F0569	0.985516	0.986536	0.98572	0.986531	0.987306	0.985959	0.984792	0.988151	0.985865	0.986418	0.985715	0.986426	0.986646	0.986877	0.986975	0.997416	0.985803	0.985525	0.98662	0.985671	0.987856	0.986962	0.98617	0.986067	0.986855	0.98453	0.987583	0.985182	0.984592	0.984475	0.984602	0.986979	0.987404	0.986408	0.986251	0.985999	0.98819	1	0.986361	0.986557	0.986658	0.98513	0.985156	0.986808	0.986444	0.986847	0.986818	0.98572	0.985449
KCOM 2798	0.985939	0.987017	0.986783	0.986638	0.986919	0.987399	0.985006	0.98605	0.98761	0.987366	0.986112	0.988402	0.986477	0.988204	0.987704	0.986061	0.987172	0.98481	0.984289	0.987636	0.984329	0.988475	0.986695	0.985712	0.987263	0.986156	0.986598	0.986495	0.984955	0.985808	0.984927	0.98721	0.986442	0.987893	0.985778	0.986379	0.986124	0.986361	1	0.985393	0.986295	0.986574	0.986094	0.987214	0.987336	0.987078	0.98639	0.985875	0.986773
WW3102	0.98487	0.986584	0.984189	0.98608	0.986168	0.98536	0.984575	0.990289	0.985318	0.985365	0.985393	0.986092	0.98752	0.986139	0.986785	0.9862	0.984278	0.98828	0.989024	0.984159	0.984626	0.987033	0.985436	0.985947	0.986429	0.983586	0.989614	0.984652	0.984165	0.983859	0.984262	0.987508	0.9896	0.986601	0.985321	0.985385	0.990468	0.986557	0.985393	1	0.985977	0.984705	0.98388	0.986255	0.984835	0.986429	0.989235	0.985736	0.984672
KCOM 3131	0.985622	0.987659	0.986492	0.985954	0.986425	0.987136	0.985641	0.985278	0.986256	0.987125	0.986849	0.987117	0.986526	0.985843	0.986391	0.986204	0.986241	0.986075	0.986076	0.986178	0.984955	0.986313	0.986109	0.98679	0.986062	0.985148	0.985995	0.98624	0.986117	0.985944	0.986144	0.986794	0.986857	0.985806	0.986521	0.986644	0.985472	0.986658	0.986295	0.985977	1	0.986126	0.985179	0.98665	0.986481	0.986238	0.986825	0.985454	0.986029
TDC60	0.984044	0.986897	0.985945	0.985039	0.984993	0.986297	0.982947	0.986067	0.98636	0.986754	0.986472	0.987107	0.984829	0.985901	0.985824	0.984787	0.986437	0.984103	0.983607	0.98626	0.983203	0.985851	0.985111	0.985269	0.985505	0.98472	0.98596	0.999844	0.983018	0.984679	0.983069	0.985993	0.98619	0.985798	0.986506	0.986316	0.985561	0.98513	0.986574	0.984705	0.986126	1	0.985202	0.985399	0.986104	0.985163	0.98645	0.984809	0.985897
3A1	0.984029	0.986389	0.985562	0.984782	0.983654	0.985964	0.982665	0.985825	0.986404	0.986426	0.986092	0.987165	0.984147	0.985621	0.98543	0.984686	0.986271	0.983589	0.983221	0.985292	0.983009	0.986061	0.984005	0.984557	0.985275	0.985077	0.985359	0.985268	0.983441	0.99299	0.983451	0.985719	0.985933	0.985321	0.985985	0.985811	0.98524	0.985156	0.986094	0.98388	0.985179	0.985202	1	0.985759	0.986303	0.985134	0.985826	0.993669	0.985169
AFR5B1	0.985584	0.987032	0.98635	0.986375	0.98612	0.986995	0.986079	0.986657	0.987113	0.98644	0.9868	0.987852	0.986966	0.986637	0.987137	0.986352	0.98639	0.986062	0.986033	0.986905	0.98419	0.986679	0.985864	0.987394	0.987027	0.98553	0.986294	0.985447	0.985713	0.986118	0.985717	0.986679	0.987284	0.986505	0.986971	0.986973	0.986188	0.986808	0.987214	0.986255	0.98665	0.985399	0.985759	1	0.986605	0.987053	0.987277	0.985395	0.986745
AJW4	0.985598	0.989321	0.986886	0.986176	0.986425	0.987094	0.984177	0.986532	0.987996	0.988981	0.986776	0.988838	0.985523	0.986505	0.986867	0.986058	0.986748	0.984221	0.984199	0.986594	0.984204	0.9875	0.986221	0.986052	0.986653	0.985667	0.986655	0.986155	0.984497	0.984716	0.984472	0.986749	0.986831	0.986985	0.986911	0.987421	0.986329	0.986444	0.987336	0.984835	0.986481	0.986104	0.986303	0.986605	1	0.986691	0.98691	0.98575	0.986354
W83 2	0.986236	0.988172	0.986774	0.98891	0.986144	0.987226	0.985908	0.986232	0.987618	0.987292	0.986802	0.988562	0.986072	0.987158	0.999522	0.986372	0.986562	0.986228	0.985656	0.985884	0.985147	0.987444	0.986391	0.987781	0.999748	0.984601	0.985717	0.985231	0.985007	0.985341	0.985065	0.986289	0.987528	0.986662	0.98717	0.987612	0.985787	0.986847	0.987078	0.986429	0.986238	0.985163	0.985134	0.987053	0.986691	1	0.986968	0.985488	0.986143
F0568	0.98604	0.987051	0.986227	0.986493	0.988028	0.986715	0.985431	0.989688	0.986195	0.987087	0.986086	0.986683	0.987798	0.987232	0.987169	0.98602	0.986084	0.988993	0.989297	0.986583	0.985209	0.986889	0.987334	0.986524	0.987026	0.985669	0.989927	0.986436	0.985413	0.984899	0.985416	0.988779	0.988692	0.986307	0.986787	0.986721	0.989563	0.986818	0.98639	0.989235	0.986825	0.98645	0.985826	0.987277	0.98691	0.986968	1	0.986605	0.985941
KCOM 2800	0.984069	0.98723	0.985462	0.984993	0.984147	0.986003	0.983511	0.985475	0.986441	0.98663	0.98623	0.987216	0.985088	0.985955	0.985719	0.985404	0.986223	0.98524	0.985201	0.98482	0.98336	0.985974	0.984414	0.986474	0.985568	0.984903	0.984674	0.985176	0.984645	0.999429	0.984649	0.985414	0.986602	0.985686	0.986034	0.985962	0.985294	0.98572	0.985875	0.985736	0.985454	0.984809	0.993669	0.985395	0.98575	0.985488	0.986605	1	0.985068
KCOM 2804	0.984711	0.98762	0.985125	0.986	0.984614	0.98694	0.98428	0.985895	0.987865	0.987551	0.984882	0.988746	0.985129	0.987156	0.986664	0.985104	0.985012	0.984643	0.98366	0.99822	0.983601	0.987643	0.984647	0.986267	0.986295	0.983791	0.985822	0.985305	0.983876	0.984396	0.983878	0.986457	0.986668	0.98734	0.986433	0.98721	0.98525	0.985449	0.986773	0.984672	0.986029	0.985897	0.985169	0.986745	0.986354	0.986143	0.985941	0.985068	1
HG66	0.984236	0.987162	0.984448	0.98485	0.984358	0.985437	0.983873	0.984594	0.985772	0.985997	0.98625	0.986626	0.985156	0.985365	0.98491	0.985213	0.984833	0.98497	0.984499	0.984914	0.983324	0.98601	0.984191	0.986133	0.984861	0.985992	0.985773	0.984241	0.997125	0.985217	0.997089	0.985095	0.986258	0.985405	0.986024	0.985821	0.984497	0.986011	0.98586	0.984863	0.985737	0.98419	0.984664	0.985559	0.985892	0.984715	0.98633	0.984622	0.984558
A7A1 28 1	0.983584	0.986286	0.985516	0.984409	0.98361	0.985494	0.983567	0.985038	0.985952	0.985991	0.98514	0.986962	0.984603	0.986055	0.985066	0.984122	0.985827	0.983288	0.982694	0.984363	0.982555	0.986255	0.984177	0.984393	0.984524	0.999503	0.985514	0.984059	0.983485	0.984262	0.983482	0.985842	0.985004	0.985823	0.985807	0.986019	0.984584	0.984476	0.986161	0.983212	0.985236	0.984629	0.985263	0.985797	0.985641	0.984452	0.985543	0.983436	0.984092
A7436	0.985007	0.987129	0.985738	0.988925	0.985814	0.985377	0.985263	0.986311	0.985755	0.985494	0.985381	0.986806	0.985199	0.986466	0.998766	0.984884	0.985041	0.985436	0.985117	0.984506	0.983884	0.987481	0.98496	0.986544	0.998703	0.983011	0.986126	0.983618	0.98437	0.984146	0.984399	0.984863	0.986172	0.986833	0.985832	0.985987	0.985967	0.985334	0.985526	0.985692	0.986299	0.983482	0.983603	0.98722	0.98493	0.998685	0.985878	0.985556	0.985173
F0185	0.986307	0.987187	0.986784	0.986981	0.99389	0.987599	0.984959	0.988539	0.987388	0.987628	0.986542	0.987888	0.987483	0.988013	0.987669	0.986994	0.987094	0.986622	0.98695	0.986573	0.985193	0.988046	0.989192	0.985761	0.987392	0.985619	0.987925	0.986586	0.984786	0.984975	0.984795	0.988369	0.987991	0.987501	0.986887	0.987351	0.988302	0.987129	0.987725	0.986788	0.987106	0.98654	0.986021	0.987285	0.987344	0.987441	0.987695	0.985942	0.986415
SJD12	0.984907	0.986084	0.985166	0.985677	0.98534	0.984855	0.984727	0.985996	0.985061	0.985499	0.985115	0.98546	0.985231	0.985734	0.986059	0.984185	0.985178	0.984927	0.98482	0.984685	0.983493	0.986999	0.98448	0.985507	0.98596	0.985617	0.98625	0.983869	0.985908	0.984674	0.985915	0.985029	0.985284	0.98643	0.985276	0.985284	0.985704	0.984541	0.985224	0.985207	0.985787	0.983805	0.983852	0.986477	0.985516	0.98595	0.985542	0.985957	0.984933
WW3039	0.986123	0.989441	0.987625	0.987046	0.987122	0.98773	0.984408	0.98647	0.989367	0.989492	0.987293	0.990161	0.986494	0.986803	0.987696	0.986189	0.987667	0.984838	0.984908	0.988313	0.984198	0.987558	0.986938	0.987109	0.987595	0.986259	0.987497	0.987434	0.984688	0.985338	0.984724	0.987641	0.987048	0.987342	0.987977	0.988773	0.986553	0.986606	0.987718	0.985509	0.986756	0.987406	0.986243	0.988209	0.988557	0.987644	0.986977	0.986401	0.988185
3 3	0.983504	0.985598	0.983708	0.984479	0.984392	0.983622	0.983006	0.984554	0.983733	0.983773	0.985247	0.984804	0.983696	0.984142	0.984884	0.983661	0.983054	0.983597	0.983211	0.983012	0.982224	0.985647	0.982441	0.98467	0.984714	0.983801	0.985277	0.982456	0.993727	0.98327	0.993775	0.983537	0.984978	0.98504	0.983563	0.984197	0.984469	0.984088	0.983079	0.983671	0.985436	0.98265	0.982854	0.985346	0.983657	0.984583	0.984655	0.984899	0.98234
7BTORR	0.985279	0.987109	0.986372	0.986042	0.987668	0.986593	0.983794	0.993355	0.986898	0.987012	0.986574	0.987531	0.987922	0.986702	0.986688	0.986775	0.986679	0.987029	0.987834	0.986264	0.984513	0.986658	0.987004	0.984921	0.98647	0.985646	0.989118	0.986707	0.98397	0.984946	0.983979	0.989545	0.99221	0.986737	0.986732	0.986792	0.993376	0.987052	0.987479	0.989057	0.98568	0.986609	0.986217	0.986796	0.987225	0.986541	0.98917	0.98587	0.986128
W4087	0.986802	0.98754	0.986178	0.986695	0.988058	0.987469	0.985984	0.997958	0.986982	0.987464	0.987045	0.98742	0.989418	0.987301	0.987256	0.987894	0.986374	0.989189	0.990256	0.986342	0.98581	0.987039	0.987977	0.987408	0.987111	0.985712	0.989781	0.986637	0.986358	0.986115	0.986381	0.989377	0.992759	0.986649	0.986975	0.986473	0.99966	0.988292	0.987208	0.991056	0.98659	0.986452	0.986012	0.987254	0.987405	0.987131	0.989725	0.98635	0.986163
SU60	0.984752	0.98745	0.985578	0.98707	0.986307	0.985747	0.984065	0.986489	0.986646	0.986736	0.986253	0.987419	0.984959	0.987143	0.987003	0.985134	0.985364	0.984503	0.984576	0.985587	0.984024	0.988306	0.985265	0.985999	0.98709	0.984101	0.986156	0.984255	0.983926	0.983949	0.983929	0.985079	0.986182	0.987616	0.986158	0.986565	0.986323	0.985611	0.986285	0.984801	0.986469	0.984465	0.983996	0.987595	0.985859	0.987219	0.985967	0.985964	0.98545
ATCC 33277 1	0.983207	0.98616	0.984211	0.985482	0.983886	0.984273	0.983186	0.985297	0.984611	0.984653	0.98534	0.985391	0.984004	0.985285	0.985318	0.984237	0.984068	0.984362	0.983912	0.983968	0.982275	0.986069	0.982987	0.985404	0.985171	0.983697	0.986391	0.983067	0.99987	0.984303	0.999997	0.983721	0.985407	0.985897	0.985023	0.984487	0.985109	0.984623	0.984712	0.984231	0.986011	0.982992	0.983453	0.985934	0.984609	0.9851	0.985492	0.984587	0.98378
ATCC 49417	0.986777	0.987909	0.987684	0.987438	0.986597	0.987072	0.986132	0.986044	0.987914	0.987363	0.987078	0.988758	0.986949	0.987608	0.987885	0.986089	0.987274	0.985833	0.986147	0.987127	0.984655	0.987818	0.986219	0.98776	0.987605	0.986081	0.986536	0.985803	0.985832	0.985691	0.985886	0.98717	0.986743	0.987623	0.98779	0.988045	0.985883	0.986478	0.987904	0.98685	0.987152	0.985905	0.985251	0.986642	0.987011	0.987702	0.987014	0.985974	0.987119
11A	0.984709	0.987006	0.985796	0.985407	0.987277	0.985674	0.984686	0.989814	0.985602	0.985839	0.986219	0.986269	0.987257	0.986123	0.986226	0.986695	0.98527	0.987381	0.988109	0.985107	0.98468	0.986667	0.986435	0.985309	0.986021	0.984034	0.989183	0.984768	0.984383	0.984409	0.984401	0.987526	0.989157	0.985948	0.985681	0.985513	0.990061	0.98698	0.985164	0.988839	0.985654	0.984808	0.984284	0.987	0.985378	0.986158	0.988742	0.985952	0.985002
KCOM 2796	0.986206	0.993708	0.986222	0.987146	0.986415	0.986968	0.985669	0.986342	0.987979	0.993739	0.986458	0.988932	0.986234	0.986856	0.987541	0.985778	0.985686	0.985329	0.984581	0.987534	0.984184	0.987865	0.986237	0.987153	0.987087	0.9855	0.986747	0.986169	0.985085	0.985278	0.985084	0.987047	0.986886	0.987355	0.987222	0.987537	0.986398	0.986066	0.986054	0.985648	0.986375	0.986019	0.986329	0.986739	0.988333	0.987226	0.986776	0.986553	0.986214
SJD4	0.984822	0.986455	0.985816	0.985634	0.985913	0.986782	0.983644	0.986374	0.986888	0.98681	0.984702	0.98744	0.985508	0.986769	0.986154	0.984382	0.987322	0.984866	0.984108	0.985775	0.983358	0.987104	0.985993	0.985323	0.98628	0.987679	0.985454	0.986644	0.98534	0.985064	0.985374	0.986859	0.985862	0.986587	0.986854	0.986948	0.98592	0.984529	0.987145	0.984676	0.986173	0.986623	0.986046	0.986242	0.987012	0.986348	0.985677	0.986117	0.985812
[truncated: 15 more columns]

## Sheet: sheet 2
	KCOM 3001	JCVI SC001	84 3	15 9	WW3040	KCOM 2802	13 1	WW2952	SJD2	WW2866	F0566	SJD5	WW2842	WW5127	W50	SJD11	KCOM 2801	WW2096	MP4-504	KCOM 2805	KCOM 2797	WW2931	WW2903	H3	W83 1	A7A1 28 2	WW2885	TDC 60	381	KCOM 2803	ATCC 33277 2	CP3	F0570	Ando	WW2881	KCOM 2799	WW5019	F0569	KCOM 2798	WW3102	KCOM 3131	TDC60	3A1	AFR5B1	AJW4	W83 2	F0568	KCOM 2800	KCOM 2804
KCOM 3001	1	0.867852	0.878724	0.864353	0.866572	0.896052	0.923357	0.860847	0.87473	0.876366	0.867778	0.868806	0.875638	0.880617	0.863079	0.89402	0.886477	0.877124	0.872113	0.912168	0.906007	0.866596	0.891158	0.879316	0.887217	0.881297	0.875114	0.92343	0.907329	0.899645	0.908126	0.886827	0.869536	0.861957	0.892136	0.892448	0.857943	0.886246	0.888587	0.877042	0.880459	0.919477	0.909649	0.861812	0.912296	0.887873	0.87236	0.887664	0.912112
JCVI SC001	0.841786	1	0.852605	0.832691	0.815842	0.845683	0.850572	0.824515	0.871391	0.933643	0.837657	0.870693	0.845316	0.858014	0.823997	0.843125	0.858209	0.853562	0.872632	0.86619	0.855197	0.846539	0.87275	0.870348	0.829987	0.849551	0.837732	0.848002	0.826275	0.824314	0.8259	0.858791	0.848818	0.845967	0.881758	0.875195	0.824272	0.845205	0.863662	0.831778	0.829233	0.848274	0.848152	0.854219	0.887006	0.829667	0.853209	0.806645	0.871223
84 3	0.889433	0.889718	1	0.875046	0.85638	0.906173	0.884697	0.864757	0.876334	0.890895	0.874028	0.87365	0.874332	0.89321	0.868139	0.875945	0.979235	0.890797	0.896486	0.911574	0.885548	0.880824	0.90611	0.887999	0.876753	0.890466	0.874901	0.885603	0.868567	0.871265	0.872547	0.897116	0.884538	0.892165	0.909423	0.904845	0.871254	0.872588	0.905084	0.889142	0.894984	0.883273	0.891381	0.87128	0.892122	0.876823	0.893439	0.854206	0.919534
15 9	0.903124	0.896983	0.903289	1	0.880584	0.92127	0.916765	0.891192	0.893573	0.89719	0.880049	0.892872	0.91081	0.913974	0.930206	0.885172	0.91244	0.909861	0.912359	0.919292	0.905231	0.917812	0.910972	0.910148	0.93547	0.909648	0.911826	0.910518	0.888994	0.889474	0.88864	0.916264	0.88993	0.916097	0.917191	0.917098	0.898136	0.884721	0.912414	0.891631	0.906536	0.911428	0.911938	0.909137	0.922362	0.936228	0.894501	0.888613	0.912854
WW3040	0.91947	0.892448	0.897716	0.894226	1	0.906784	0.916564	0.911416	0.881699	0.910772	0.884023	0.877245	0.931863	0.895092	0.896269	0.896836	0.905156	0.920749	0.928287	0.924225	0.906467	0.887983	0.943016	0.899166	0.911166	0.905342	0.913648	0.917196	0.916259	0.907664	0.912007	0.92343	0.900779	0.885943	0.91274	0.906647	0.934368	0.897489	0.901158	0.924964	0.904435	0.917222	0.916483	0.891425	0.907537	0.911439	0.90576	0.902329	0.926677
KCOM 2802	0.88829	0.864316	0.887507	0.874081	0.847212	1	0.879234	0.847299	0.867702	0.876817	0.853484	0.864461	0.858356	0.875699	0.864136	0.880602	0.899177	0.868444	0.876293	0.900151	0.89674	0.874998	0.881941	0.875742	0.884129	0.884008	0.867889	0.900208	0.871616	0.880134	0.871466	0.881746	0.868948	0.854892	0.889624	0.901625	0.847158	0.866071	0.887278	0.866024	0.869244	0.90357	0.882635	0.851521	0.887696	0.883042	0.871335	0.857364	0.900292
13 1	0.928252	0.881558	0.878678	0.882059	0.868412	0.891619	1	0.864201	0.895816	0.890484	0.879128	0.885248	0.880713	0.890518	0.873363	0.905003	0.892355	0.892023	0.88687	0.910917	0.912226	0.871868	0.894166	0.89652	0.878912	0.907471	0.878882	0.909816	0.885994	0.88571	0.885603	0.891574	0.884373	0.877428	0.905807	0.894783	0.857527	0.900563	0.895366	0.878429	0.860907	0.910637	0.9099	0.865376	0.901639	0.879636	0.881084	0.87096	0.90738
WW2952	0.875229	0.864248	0.868618	0.867183	0.873332	0.868983	0.874006	1	0.86522	0.874972	0.85222	0.858007	0.896842	0.869488	0.861181	0.858275	0.884042	0.897195	0.90899	0.894105	0.885655	0.866629	0.893972	0.876915	0.87282	0.853653	0.909201	0.872916	0.877462	0.863041	0.881637	0.890634	0.879279	0.859495	0.867433	0.876864	0.967502	0.864479	0.874003	0.915795	0.881587	0.867884	0.867184	0.863498	0.880077	0.872724	0.882415	0.858512	0.892643
SJD2	0.883731	0.907618	0.874692	0.864012	0.839525	0.884291	0.900262	0.85976	1	0.911624	0.870941	0.985373	0.866881	0.898193	0.860495	0.886765	0.881814	0.875617	0.879919	0.896206	0.895936	0.896095	0.884846	0.89754	0.862427	0.880533	0.87012	0.881228	0.859187	0.870512	0.858793	0.886857	0.894775	0.885496	0.910529	0.923533	0.860114	0.870322	0.898057	0.864093	0.858661	0.880789	0.894058	0.864609	0.908041	0.862813	0.889338	0.846113	0.891702
WW2866	0.891141	0.97878	0.895007	0.87315	0.872845	0.899391	0.900722	0.875103	0.917552	1	0.875953	0.913631	0.890914	0.904086	0.866351	0.884751	0.900529	0.903669	0.905132	0.912649	0.904981	0.896966	0.905226	0.923664	0.87448	0.897154	0.885893	0.895825	0.867609	0.876801	0.867326	0.907752	0.890601	0.890439	0.93116	0.927017	0.877916	0.886809	0.911793	0.882285	0.878833	0.895509	0.903141	0.898715	0.940383	0.874695	0.891069	0.862852	0.91254
F0566	0.885625	0.881356	0.881263	0.859591	0.850299	0.878649	0.892478	0.855455	0.8798	0.879147	1	0.877218	0.873781	0.872079	0.865469	0.885117	0.885198	0.887949	0.887791	0.902127	0.885281	0.859836	0.895079	0.898359	0.867241	0.886038	0.895196	0.895985	0.870716	0.878844	0.870323	0.890925	0.887178	0.864327	0.904973	0.89017	0.862535	0.883253	0.881991	0.875083	0.866568	0.895272	0.890771	0.862456	0.895706	0.867241	0.893188	0.852229	0.909302
SJD5	0.898598	0.928435	0.892728	0.883843	0.855126	0.901917	0.910776	0.872846	1.00878	0.929293	0.889014	1	0.880656	0.913655	0.87399	0.90905	0.898005	0.893435	0.896034	0.915315	0.914672	0.913977	0.902954	0.911983	0.876053	0.898273	0.884793	0.895564	0.874092	0.885716	0.872118	0.906468	0.918917	0.900741	0.928476	0.936492	0.86758	0.89235	0.911673	0.87834	0.875035	0.895603	0.910242	0.875986	0.919256	0.876088	0.912659	0.860257	0.91027
WW2842	0.915815	0.911478	0.903439	0.911706	0.918548	0.905586	0.916266	0.922578	0.897421	0.916343	0.895456	0.890527	1	0.899347	0.893215	0.895154	0.921725	0.950406	0.960934	0.921373	0.910185	0.892142	0.941098	0.92241	0.907363	0.907144	0.93119	0.90521	0.899453	0.90896	0.897821	0.958421	0.916942	0.894714	0.929763	0.922382	0.920691	0.896707	0.907346	0.94751	0.905273	0.905161	0.913277	0.891158	0.924897	0.907316	0.925962	0.893747	0.926901
WW5127	0.875551	0.879494	0.877379	0.869705	0.838743	0.87827	0.880727	0.850281	0.88393	0.883982	0.84959	0.878283	0.854946	1	0.863487	0.855532	0.892735	0.86998	0.872241	0.883706	0.874113	0.906873	0.873301	0.882846	0.874512	0.861012	0.875261	0.885279	0.842804	0.863772	0.847073	0.875071	0.861038	0.905893	0.896224	0.911991	0.848162	0.849677	0.928709	0.845572	0.859288	0.885004	0.889995	0.876863	0.883398	0.873558	0.859288	0.856549	0.88013
W50	0.905985	0.891743	0.900323	0.934529	0.886698	0.915022	0.911946	0.889138	0.894072	0.894342	0.890185	0.887021	0.896485	0.911658	1	0.887256	0.896502	0.899769	0.908372	0.91474	0.897002	0.906344	0.905333	0.901166	1.01083	0.900398	0.913958	0.907025	0.88784	0.899685	0.885089	0.912907	0.890296	0.907509	0.907652	0.910526	0.891529	0.88707	0.911972	0.889774	0.894677	0.907275	0.907116	0.904345	0.906506	1.01113	0.892144	0.894427	0.909383
SJD11	0.915585	0.890199	0.886273	0.867606	0.865628	0.909724	0.921945	0.864533	0.898904	0.89107	0.8882	0.900113	0.876528	0.881238	0.865625	1	0.891664	0.894151	0.893055	0.911613	0.950595	0.882229	0.906479	0.88942	0.867625	0.890807	0.882706	0.906521	0.886832	0.895217	0.886435	0.906973	0.908245	0.873476	0.899002	0.910138	0.866704	0.96712	0.885788	0.879924	0.865933	0.906768	0.914146	0.866739	0.897005	0.867907	0.906037	0.870584	0.907838
KCOM 2801	0.841838	0.84023	0.918728	0.829295	0.810124	0.86136	0.842952	0.82573	0.82888	0.841004	0.823683	0.824513	0.836911	0.852686	0.81104	0.82682	1	0.837282	0.8528	0.877523	0.837611	0.83189	0.843292	0.842172	0.836191	0.83566	0.824462	0.842611	0.836605	0.844838	0.83594	0.842034	0.83734	0.838757	0.862095	0.874704	0.832105	0.824102	0.87405	0.847622	0.83369	0.847442	0.835509	0.821691	0.852096	0.836641	0.841378	0.816524	0.895541
WW2096	0.884476	0.887368	0.887447	0.878099	0.87505	0.883375	0.894756	0.889848	0.873963	0.896135	0.877347	0.871054	0.916328	0.882347	0.864342	0.880409	0.889069	1	0.940064	0.909883	0.892709	0.877981	0.918733	0.905668	0.873824	0.886776	0.911473	0.893211	0.881156	0.882479	0.88057	0.923479	0.902762	0.875224	0.910291	0.910058	0.898689	0.884719	0.892756	0.907656	0.87375	0.892502	0.892515	0.875366	0.905369	0.872655	0.91408	0.86545	0.91051
MP4-504	0.864789	0.892097	0.878254	0.865858	0.867534	0.876528	0.874785	0.886545	0.863642	0.88265	0.862594	0.859051	0.911062	0.86992	0.858086	0.864698	0.890478	0.924421	1	0.895205	0.884665	0.864152	0.928806	0.896014	0.868389	0.87135	0.909086	0.872146	0.869228	0.865745	0.868485	0.917401	0.889532	0.870493	0.898895	0.89664	0.895454	0.868486	0.881617	0.89518	0.862894	0.870655	0.877028	0.863669	0.890138	0.867701	0.899319	0.849213	0.902444
KCOM 2805	0.864631	0.846472	0.853664	0.833975	0.825658	0.860696	0.858892	0.833582	0.840848	0.850743	0.837881	0.838849	0.835041	0.842498	0.826005	0.843752	0.875897	0.855296	0.855738	1	0.862926	0.838927	0.86614	0.851284	0.846452	0.858497	0.839312	0.871719	0.856694	0.849322	0.852256	0.855699	0.845597	0.841517	0.86594	0.877668	0.838624	0.834683	0.838577	0.85237	0.844161	0.873628	0.860655	0.829448	0.879292	0.845755	0.841629	0.837228	0.983671
KCOM 2797	0.890547	0.866633	0.859957	0.851586	0.839739	0.889141	0.891932	0.856237	0.871678	0.87479	0.852639	0.869257	0.855405	0.864168	0.83994	0.912367	0.866975	0.870183	0.876934	0.894835	1	0.866974	0.8808	0.872542	0.843821	0.87224	0.866683	0.886466	0.860993	0.876602	0.86099	0.876289	0.877437	0.852437	0.879275	0.892107	0.842955	0.906163	0.858371	0.850587	0.840521	0.886389	0.879666	0.846854	0.871098	0.843311	0.87003	0.853751	0.893217
WW2931	0.879209	0.885454	0.882885	0.891195	0.849077	0.895491	0.879894	0.864794	0.899878	0.894933	0.854771	0.896538	0.865419	0.925396	0.875989	0.873988	0.888752	0.883356	0.884155	0.897934	0.894862	1	0.88574	0.891511	0.885568	0.87318	0.882164	0.878773	0.861385	0.870693	0.860566	0.884437	0.88275	0.943281	0.901995	0.927805	0.875538	0.859831	0.919377	0.858239	0.881191	0.878592	0.882626	0.879135	0.890959	0.88543	0.874889	0.86091	0.881081
WW2903	0.882108	0.890637	0.88611	0.86301	0.879738	0.880614	0.880418	0.870353	0.866939	0.881178	0.868135	0.864153	0.890674	0.869434	0.8537	0.87614	0.878991	0.901844	0.927161	0.904481	0.886991	0.864167	1	0.882437	0.868455	0.889244	0.88952	0.88273	0.874745	0.864685	0.870287	0.904902	0.888987	0.859029	0.893316	0.889135	0.874223	0.870149	0.878461	0.892484	0.860156	0.882141	0.886415	0.86783	0.898677	0.868055	0.892509	0.849936	0.900052
H3	0.895461	0.913774	0.893416	0.887069	0.862996	0.899615	0.908167	0.878342	0.90471	0.925029	0.896418	0.897938	0.898137	0.904258	0.874252	0.884418	0.903112	0.914631	0.920195	0.914578	0.903988	0.894855	0.907859	1	0.880894	0.894559	0.89462	0.897807	0.88129	0.890236	0.880887	0.909984	0.892991	0.896102	0.983561	0.967127	0.882334	0.888185	0.907903	0.891352	0.882734	0.897241	0.895831	0.881155	0.931574	0.881065	0.895751	0.871031	0.91909
W83 1	0.891019	0.859355	0.869909	0.899148	0.862426	0.895678	0.878025	0.862156	0.857301	0.863667	0.853406	0.850639	0.871275	0.883342	0.967084	0.850821	0.884305	0.870275	0.879497	0.896818	0.862149	0.876604	0.881125	0.868719	1	0.870174	0.882137	0.888193	0.871273	0.870188	0.875031	0.87413	0.852861	0.880032	0.88284	0.898543	0.867771	0.850434	0.896455	0.858622	0.88095	0.89118	0.878507	0.871618	0.890474	1.00999	0.855586	0.86996	0.897167
A7A1 28 2	0.933177	0.927417	0.931533	0.921846	0.903486	0.944228	0.955825	0.889053	0.922871	0.934217	0.919291	0.919619	0.918406	0.916973	0.908251	0.92103	0.931774	0.931174	0.930459	0.959014	0.93962	0.911318	0.951252	0.930141	0.917467	1	0.913481	0.941439	0.916651	0.932688	0.916278	0.938251	0.918158	0.912932	0.945401	0.949275	0.898592	0.924083	0.92865	0.922921	0.91651	0.942287	0.946126	0.90994	0.945189	0.912349	0.925641	0.91622	0.95667
WW2885	0.857307	0.846097	0.846778	0.854923	0.843562	0.857659	0.856458	0.876064	0.843732	0.853477	0.859307	0.838052	0.872221	0.862411	0.852957	0.844377	0.850513	0.885504	0.89813	0.86744	0.863787	0.851815	0.88036	0.860613	0.860499	0.845141	1	0.863936	0.844793	0.837905	0.844406	0.887475	0.863564	0.859069	0.870036	0.865206	0.876409	0.841857	0.85797	0.872363	0.855653	0.868538	0.856647	0.85369	0.864319	0.861341	0.866624	0.840723	0.868196
TDC 60	0.930802	0.88124	0.881925	0.878386	0.87133	0.915324	0.912244	0.865426	0.879216	0.888006	0.884938	0.872785	0.872408	0.897509	0.870968	0.892237	0.894375	0.892858	0.886554	0.926989	0.909054	0.873081	0.898906	0.888657	0.891463	0.896197	0.888921	1	0.903037	0.906345	0.902441	0.892974	0.877458	0.865549	0.889904	0.862982	0.857638	0.887921	0.900233	0.877792	0.896215	1.0209	0.911001	0.871949	0.91221	0.892117	0.880558	0.887133	0.925892
381	0.89766	0.842782	0.848964	0.841762	0.854342	0.869863	0.87193	0.853846	0.841372	0.844131	0.844077	0.836107	0.850829	0.838646	0.83678	0.856717	0.871578	0.86452	0.867248	0.894163	0.866605	0.83998	0.874301	0.856177	0.858309	0.856464	0.85315	0.886338	1	0.882602	1.00074	0.865754	0.847579	0.837189	0.863168	0.866881	0.857793	0.856027	0.859942	0.875487	0.871355	0.895358	0.869433	0.831652	0.867373	0.861956	0.853455	0.869657	0.89218
KCOM 2803	0.899495	0.849697	0.860631	0.851147	0.855302	0.887678	0.880893	0.848718	0.861502	0.86212	0.860991	0.856209	0.868939	0.868625	0.856935	0.873987	0.889488	0.874998	0.872932	0.895869	0.891671	0.858059	0.87341	0.874039	0.86633	0.880688	0.855167	0.899017	0.891961	1	0.889127	0.866809	0.858067	0.84182	0.880555	0.88877	0.84873	0.868062	0.876013	0.869286	0.871007	0.904743	0.94409	0.859419	0.884827	0.865027	0.873552	0.973832	0.906631
ATCC 33277 2	0.898069	0.842045	0.852496	0.841073	0.850019	0.869346	0.871178	0.857547	0.840632	0.843501	0.843341	0.833867	0.848928	0.84254	0.833836	0.855972	0.870518	0.863581	0.866142	0.889156	0.866237	0.838828	0.869479	0.855425	0.861648	0.855755	0.852401	0.885379	1.00032	0.879428	1	0.864992	0.846873	0.836419	0.862358	0.86624	0.856524	0.855279	0.846258	0.874255	0.870065	0.894416	0.868505	0.830915	0.871861	0.861118	0.852704	0.868999	0.891403
CP3	0.927115	0.925607	0.92658	0.916767	0.909841	0.929859	0.927163	0.915796	0.917704	0.933257	0.912631	0.916231	0.958006	0.920118	0.909183	0.925845	0.926965	0.957408	0.967202	0.943757	0.932002	0.911352	0.955717	0.934172	0.909942	0.926344	0.947064	0.926148	0.914835	0.906339	0.914415	1	0.943875	0.912293	0.943129	0.941772	0.926498	0.923371	0.917893	0.939445	0.898904	0.925905	0.93296	0.910656	0.93627	0.910379	0.946481	0.891671	0.938757
F0570	0.896477	0.902215	0.900964	0.878115	0.87526	0.903699	0.906967	0.891626	0.913102	0.902971	0.896233	0.91598	0.903879	0.892852	0.874411	0.914331	0.90906	0.922996	0.92486	0.919728	0.920327	0.897044	0.925934	0.904059	0.875534	0.893979	0.908813	0.89748	0.883253	0.8848	0.882889	0.930832	1	0.887182	0.913485	0.925053	0.90235	0.902645	0.894177	0.908237	0.87637	0.897507	0.904054	0.873532	0.907583	0.875489	0.945513	0.860529	0.911607
Ando	0.909703	0.920473	0.930248	0.925336	0.881225	0.910132	0.921148	0.892199	0.925028	0.924182	0.893822	0.919119	0.90285	0.961604	0.91242	0.900148	0.932157	0.916027	0.926494	0.93696	0.915274	0.98125	0.915915	0.928688	0.924816	0.909937	0.925488	0.90626	0.893081	0.888599	0.892635	0.920987	0.908187	1	0.945124	0.94158	0.899915	0.894047	0.95301	0.894423	0.916747	0.910163	0.919102	0.922907	0.931613	0.915948	0.902105	0.900729	0.926415
WW2881	0.847004	0.863073	0.853021	0.833409	0.816712	0.852	0.855449	0.810018	0.855662	0.869397	0.841878	0.852281	0.844002	0.855808	0.820925	0.83342	0.861884	0.857057	0.86065	0.867334	0.849285	0.844079	0.856825	0.916967	0.834602	0.847674	0.84318	0.838194	0.828329	0.836148	0.8279	0.856506	0.841209	0.850216	1	0.925821	0.833907	0.835018	0.874714	0.842238	0.830151	0.851369	0.859183	0.834227	0.885291	0.834816	0.859416	0.820747	0.88525
KCOM 2799	0.850581	0.859966	0.852013	0.83655	0.8144	0.866837	0.848309	0.821994	0.871242	0.868879	0.831312	0.862967	0.840544	0.874236	0.826713	0.84701	0.877875	0.860155	0.861814	0.882485	0.865016	0.871593	0.856117	0.905137	0.852735	0.854442	0.841745	0.815983	0.835113	0.847216	0.834847	0.858586	0.85516	0.850307	0.929405	1	0.83349	0.835322	0.876491	0.8348	0.834629	0.862711	0.856651	0.833316	0.889866	0.856074	0.861343	0.828899	0.882348
WW5019	0.875206	0.866895	0.878084	0.876875	0.898332	0.871756	0.870169	0.970752	0.868484	0.880733	0.862159	0.855696	0.898013	0.870235	0.866397	0.86332	0.893859	0.909152	0.921208	0.902534	0.874845	0.880342	0.900963	0.883859	0.881454	0.86571	0.912614	0.867966	0.884479	0.865952	0.883543	0.904069	0.892843	0.86984	0.896015	0.892113	1	0.872444	0.867826	0.932061	0.885965	0.87333	0.871749	0.870023	0.893845	0.878667	0.892183	0.864513	0.899949
F0569	0.92734	0.911781	0.902055	0.886002	0.885077	0.914149	0.937352	0.889699	0.901401	0.912544	0.905583	0.902771	0.897123	0.894219	0.884244	0.988129	0.908039	0.918047	0.916453	0.921405	0.964641	0.886792	0.919838	0.912612	0.88607	0.913175	0.89919	0.921734	0.905368	0.908464	0.904958	0.9242	0.916115	0.886402	0.920292	0.917078	0.894891	1	0.900333	0.900002	0.887414	0.921776	0.926007	0.880928	0.92092	0.886024	0.917216	0.888845	0.924307
KCOM 2798	0.86752	0.869295	0.872987	0.852541	0.829177	0.873812	0.869529	0.839261	0.867836	0.875417	0.843728	0.86055	0.846973	0.911937	0.848186	0.844419	0.898576	0.864346	0.868005	0.863707	0.852569	0.884704	0.866433	0.870396	0.871467	0.856229	0.855028	0.871929	0.848597	0.855387	0.835446	0.857189	0.846742	0.881582	0.89948	0.897831	0.830539	0.840037	1	0.8426	0.859667	0.879543	0.873934	0.860042	0.893142	0.871338	0.854892	0.851918	0.900368
WW3102	0.899952	0.879933	0.901382	0.875644	0.894521	0.896411	0.896622	0.924275	0.877633	0.890321	0.879846	0.871403	0.929607	0.87268	0.869778	0.881642	0.915882	0.923623	0.926343	0.922722	0.887957	0.868024	0.925192	0.898144	0.87729	0.894379	0.913744	0.893587	0.908033	0.892141	0.907137	0.922093	0.903954	0.869616	0.910288	0.89877	0.937543	0.882587	0.885606	1	0.89162	0.893449	0.892095	0.873552	0.906358	0.877762	0.911114	0.872704	0.924591
KCOM 3131	0.878354	0.852867	0.882094	0.865545	0.850364	0.874744	0.854321	0.865028	0.847883	0.862197	0.847075	0.844002	0.86349	0.862194	0.85027	0.843517	0.875799	0.864417	0.868122	0.888445	0.853069	0.866473	0.866903	0.864746	0.875094	0.863488	0.871338	0.886992	0.878636	0.86907	0.877705	0.857786	0.848001	0.866555	0.872295	0.873618	0.866413	0.846062	0.878438	0.866846	1	0.887128	0.839747	0.854256	0.882708	0.873779	0.850164	0.867925	0.893749
TDC60	0.92483	0.879632	0.877719	0.877379	0.869486	0.916772	0.911109	0.858592	0.876893	0.885789	0.882337	0.870952	0.87049	0.895306	0.86934	0.890565	0.897574	0.890237	0.88314	0.927025	0.907026	0.871029	0.896379	0.886193	0.892542	0.895081	0.89174	1.01871	0.910271	0.910161	0.909697	0.890825	0.875602	0.867413	0.901953	0.910445	0.861088	0.886057	0.906147	0.875774	0.89443	1	0.914551	0.870281	0.87826	0.881516	0.874547	0.892404	0.925697
3A1	0.913624	0.878236	0.884497	0.876602	0.867531	0.894239	0.909058	0.856661	0.888819	0.892049	0.876635	0.883911	0.877027	0.899056	0.867933	0.896516	0.883657	0.888964	0.888321	0.911942	0.898848	0.873766	0.899423	0.883523	0.878581	0.897431	0.878262	0.907735	0.882639	0.948373	0.882068	0.896318	0.880717	0.874668	0.908918	0.902744	0.858288	0.88884	0.899069	0.873185	0.845437	0.913231	1	0.877718	0.898664	0.87394	0.883071	0.93006	0.906778
AFR5B1	0.885514	0.904891	0.884464	0.894038	0.863246	0.882586	0.884488	0.872667	0.87934	0.908123	0.868318	0.870238	0.875497	0.906192	0.885211	0.869601	0.889059	0.891965	0.894938	0.899117	0.88525	0.890355	0.900845	0.889064	0.891768	0.882986	0.895389	0.888835	0.863729	0.883203	0.863328	0.89504	0.870582	0.898518	0.902845	0.89838	0.876318	0.865045	0.905155	0.874728	0.879854	0.889041	0.897933	1	0.900656	0.891645	0.876995	0.885369	0.895399
AJW4	0.905001	0.907159	0.874333	0.875705	0.848485	0.888293	0.889713	0.858693	0.891604	0.917397	0.870637	0.881672	0.87725	0.881404	0.85667	0.868874	0.890104	0.890664	0.890499	0.920218	0.879133	0.871154	0.900636	0.907462	0.879583	0.885503	0.875216	0.897748	0.869706	0.877897	0.874574	0.888422	0.873268	0.875658	0.925006	0.926201	0.869207	0.873073	0.907515	0.876222	0.877747	0.866194	0.887599	0.869539	1	0.876077	0.882169	0.865188	0.911361
W83 2	0.891479	0.858832	0.869784	0.899675	0.862492	0.894377	0.878552	0.86187	0.857494	0.863687	0.853216	0.850484	0.871035	0.882181	0.96716	0.850908	0.884583	0.868917	0.878604	0.895879	0.861436	0.876273	0.880522	0.868693	1.00977	0.865127	0.882804	0.888647	0.87478	0.868685	0.874298	0.874355	0.852628	0.871399	0.88287	0.90186	0.864834	0.8502	0.896122	0.858892	0.87943	0.879973	0.873671	0.871304	0.886726	1	0.855303	0.871564	0.893051
F0568	0.879375	0.886702	0.889781	0.862985	0.860515	0.886018	0.883487	0.874895	0.887359	0.883343	0.882226	0.889498	0.89246	0.87121	0.856729	0.891812	0.893118	0.913773	0.914229	0.895042	0.892252	0.869273	0.908916	0.886674	0.858786	0.881211	0.891739	0.880609	0.869586	0.880724	0.869186	0.912632	0.924474	0.861632	0.912489	0.911008	0.881618	0.883621	0.882694	0.895061	0.859054	0.876477	0.8863	0.860384	0.896432	0.858694	1	0.84448	0.905816
KCOM 2800	0.926561	0.868063	0.880901	0.887732	0.887681	0.902754	0.90433	0.881406	0.874193	0.885729	0.871647	0.868182	0.891983	0.899255	0.889405	0.887329	0.897498	0.895864	0.893933	0.921962	0.906632	0.885742	0.896281	0.892805	0.904206	0.903199	0.895791	0.918672	0.917543	1.01667	0.917235	0.890297	0.871242	0.890851	0.902361	0.907808	0.884595	0.886679	0.910843	0.887756	0.908128	0.926117	0.966591	0.899428	0.91038	0.906074	0.874452	1	0.922451
KCOM 2804	0.871289	0.857999	0.867803	0.834563	0.834275	0.867513	0.862198	0.83868	0.843116	0.857245	0.851101	0.840702	0.846573	0.845603	0.827543	0.846781	0.900821	0.862529	0.869355	0.991307	0.868052	0.829572	0.868589	0.862124	0.853355	0.863047	0.846565	0.877447	0.861429	0.866198	0.861042	0.857773	0.844637	0.838505	0.890688	0.884344	0.842713	0.843812	0.880957	0.860726	0.855793	0.879148	0.862425	0.83243	0.877589	0.84963	0.858372	0.844174	1
HG66	0.874593	0.825234	0.847244	0.844728	0.826534	0.85331	0.859761	0.850767	0.827563	0.833569	0.832435	0.821526	0.838845	0.84248	0.840098	0.839567	0.853443	0.846338	0.849158	0.88476	0.85709	0.836934	0.846084	0.839273	0.861636	0.838286	0.856775	0.875585	0.944434	0.850475	0.944647	0.849898	0.833219	0.83574	0.851753	0.851523	0.852495	0.840186	0.848465	0.846218	0.87588	0.874533	0.856043	0.838064	0.863886	0.861122	0.838596	0.853749	0.891412
A7A1 28 1	0.941686	0.91439	0.918477	0.911906	0.893625	0.938805	0.936433	0.880982	0.910197	0.923136	0.908304	0.90717	0.907734	0.908362	0.89001	0.907206	0.93546	0.920283	0.932092	0.967885	0.928012	0.906693	0.937143	0.918009	0.919403	0.991913	0.907387	0.956357	0.922383	0.929203	0.922654	0.925768	0.90566	0.89722	0.939091	0.941237	0.889265	0.91056	0.925899	0.909312	0.922855	0.958148	0.94101	0.902402	0.948471	0.919698	0.912807	0.91919	0.965594
A7436	0.894986	0.866165	0.877685	0.889958	0.859233	0.907606	0.886609	0.847722	0.865403	0.87321	0.863215	0.858713	0.873968	0.886496	0.948865	0.859883	0.898657	0.879784	0.884794	0.916162	0.870646	0.87166	0.891434	0.878888	0.994543	0.874667	0.8749	0.897833	0.882282	0.87716	0.881808	0.883678	0.862991	0.865993	0.895221	0.914737	0.855586	0.859375	0.906357	0.866476	0.87019	0.885399	0.882816	0.865654	0.896074	0.994629	0.87018	0.86077	0.903953
F0185	0.922226	0.913032	0.907737	0.880134	0.918515	0.91322	0.922751	0.90046	0.908093	0.912715	0.910757	0.906719	0.912006	0.905886	0.89058	0.923051	0.910317	0.924756	0.926356	0.937577	0.916018	0.893946	0.942987	0.913307	0.89356	0.90711	0.917303	0.917781	0.903928	0.894946	0.903512	0.936604	0.933499	0.889424	0.923514	0.915965	0.904311	0.918088	0.907529	0.915373	0.888189	0.920851	0.923593	0.890324	0.915693	0.893752	0.928919	0.878651	0.931266
SJD12	0.913034	0.89044	0.891453	0.879009	0.875975	0.892349	0.921754	0.874259	0.890977	0.890788	0.897594	0.8892	0.890657	0.888353	0.879868	0.910688	0.8928	0.897944	0.897467	0.904798	0.912364	0.87711	0.905672	0.896263	0.882289	0.894571	0.893431	0.914733	0.906615	0.907084	0.906157	0.899912	0.898266	0.879732	0.904567	0.902304	0.877631	0.908286	0.892895	0.89415	0.882769	0.919113	0.916116	0.875672	0.891019	0.882556	0.89893	0.889909	0.904893
WW3039	0.890972	0.911475	0.887249	0.876456	0.859907	0.892136	0.891088	0.870974	0.918115	0.922155	0.87144	0.914911	0.88298	0.914305	0.867275	0.878849	0.891219	0.894758	0.898998	0.909173	0.896447	0.89179	0.90111	0.908615	0.877769	0.887237	0.876515	0.889932	0.871955	0.891903	0.871493	0.899323	0.884289	0.889765	0.928181	0.926051	0.869615	0.880666	0.917011	0.878925	0.879863	0.889235	0.906129	0.881784	0.920254	0.87784	0.886062	0.875194	0.909086
3 3	0.910925	0.891781	0.883833	0.875796	0.852781	0.885129	0.893561	0.881725	0.874331	0.863309	0.875307	0.867627	0.890892	0.87247	0.866004	0.882785	0.898229	0.887049	0.911816	0.908889	0.896331	0.867151	0.912079	0.888769	0.871732	0.885549	0.878321	0.897469	0.959272	0.89267	0.963347	0.890217	0.88324	0.868452	0.898314	0.895534	0.87811	0.883747	0.886611	0.896835	0.880238	0.897176	0.898923	0.86012	0.888946	0.87232	0.883521	0.878493	0.912521
7BTORR	0.906171	0.904816	0.917137	0.890844	0.897559	0.912791	0.90549	0.940272	0.905364	0.911358	0.899125	0.89908	0.935766	0.891762	0.887352	0.900745	0.937324	0.933457	0.9374	0.939305	0.907621	0.8853	0.935064	0.911355	0.893372	0.914384	0.919198	0.911587	0.915774	0.901503	0.915357	0.937133	0.936085	0.886822	0.921526	0.918492	0.951509	0.903197	0.904376	0.960599	0.907346	0.908017	0.908905	0.894199	0.921683	0.888393	0.928976	0.88489	0.940124
W4087	0.892492	0.893491	0.899007	0.898165	0.901322	0.890197	0.896516	0.981465	0.89327	0.894555	0.89528	0.88533	0.925777	0.887265	0.889538	0.892999	0.913229	0.925282	0.93442	0.920385	0.901033	0.888012	0.915679	0.905473	0.892776	0.88879	0.926854	0.89154	0.900422	0.886341	0.904491	0.926007	0.925978	0.890087	0.910626	0.911803	1.00435	0.89918	0.884046	0.952017	0.905866	0.892487	0.894818	0.894089	0.90263	0.892651	0.924063	0.88541	0.921363
SU60	0.912788	0.907893	0.908249	0.915496	0.880197	0.918195	0.929577	0.881898	0.909501	0.918698	0.906237	0.900908	0.902124	0.91126	0.915754	0.905495	0.912721	0.923389	0.918649	0.945449	0.914008	0.903204	0.913688	0.918895	0.917931	0.908475	0.906906	0.920578	0.90232	0.906544	0.901537	0.923773	0.89819	0.901056	0.927076	0.92815	0.887246	0.901965	0.922268	0.896576	0.8927	0.919002	0.91594	0.90339	0.923517	0.917984	0.901352	0.884784	0.937012
ATCC 33277 1	0.907595	0.851175	0.860904	0.85026	0.859724	0.874778	0.880817	0.866832	0.849746	0.853079	0.852475	0.843429	0.881469	0.85149	0.842882	0.865451	0.879656	0.873283	0.87582	0.903214	0.875698	0.848259	0.879641	0.864773	0.871234	0.865203	0.861873	0.895169	0.99612	0.889486	0.995866	0.873503	0.856258	0.849377	0.874329	0.876462	0.868001	0.864296	0.870179	0.884742	0.875405	0.89719	0.878856	0.839759	0.881892	0.866034	0.862267	0.876715	0.908467
ATCC 49417	0.838076	0.853621	0.843754	0.868994	0.817148	0.857813	0.852326	0.834413	0.837011	0.858423	0.829464	0.830791	0.827446	0.860805	0.854235	0.833338	0.847977	0.841191	0.854688	0.858669	0.842828	0.853087	0.851081	0.84421	0.862388	0.85272	0.850914	0.847038	0.82122	0.842371	0.818257	0.841761	0.82882	0.861348	0.855909	0.852389	0.843109	0.829818	0.863963	0.829605	0.8334	0.846409	0.856455	0.885644	0.852882	0.864024	0.833833	0.841225	0.854636
11A	0.917705	0.897005	0.901057	0.893732	0.888672	0.90326	0.916388	0.899825	0.903202	0.910286	0.897923	0.898836	0.91368	0.903042	0.877792	0.903352	0.909624	0.926825	0.928736	0.928996	0.901504	0.887242	0.933588	0.908099	0.889873	0.91435	0.923519	0.917818	0.905188	0.883591	0.904555	0.930783	0.918815	0.89291	0.915787	0.91198	0.901452	0.896234	0.916964	0.915388	0.88882	0.918091	0.914509	0.895093	0.926931	0.885298	0.923318	0.867627	0.925749
KCOM 2796	0.853108	0.895502	0.855902	0.846301	0.816544	0.856431	0.846873	0.814858	0.85937	0.892271	0.831443	0.855359	0.833518	0.857577	0.830436	0.833157	0.874347	0.849114	0.861586	0.882572	0.848166	0.846241	0.861561	0.865973	0.847649	0.852325	0.841877	0.861864	0.838558	0.834275	0.8386	0.854418	0.833377	0.845745	0.893164	0.890425	0.817327	0.830597	0.886866	0.831126	0.840369	0.870554	0.844347	0.834883	0.904549	0.84762	0.849258	0.815214	0.89395
SJD4	0.91315	0.91991	0.914641	0.903677	0.879458	0.924777	0.920478	0.875809	0.907867	0.920438	0.922125	0.910162	0.894646	0.900111	0.890277	0.916583	0.914228	0.910303	0.904771	0.933667	0.928704	0.890871	0.917708	0.914554	0.890872	0.934883	0.908729	0.925207	0.893399	0.904179	0.89291	0.923672	0.909438	0.895039	0.926027	0.918141	0.879496	0.914511	0.911143	0.892268	0.891918	0.925482	0.92428	0.88216	0.915004	0.890662	0.910158	0.887036	0.935121
[truncated: 15 more columns]

## Sheet: sheet 3
	P. gingivalis st	Identity percentage with CP3 genome		P. gingivalis st	Identity percentage with H3 genome
	CP3	1		H3	1
	WW2842	0.991282		WW2881	0.996862
	7BTORR	0.989545		KCOM 2799	0.99196
	W4087	0.989377		W50	0.988114
	WW2952	0.988927		W83 2	0.987781
	WW5019	0.988866		ATCC 49417	0.98776
	F0570	0.988851		W83 1	0.987757
	F0568	0.988779		JCVI SC001	0.987728
	F0185	0.988369		W4087	0.987408
	WW2885	0.988282		AFR5B1	0.987394
	SJD5	0.987897		WW2931	0.987288
	KCOM 2802	0.987767		WW2885	0.987191
	WW3039	0.987641		KCOM 2796	0.987153
	11A	0.987526		WW3039	0.987109
	JCVI SC001	0.987525		SJD5	0.987103
	WW3102	0.987508		15 9	0.986921
	WW2866	0.987318		WW2866	0.986803
	KCOM 2799	0.987289		KCOM 3131	0.98679
	MP4-504	0.987269		Ando	0.986762
	WW2881	0.987264		WW5019	0.986668
	SJD2	0.987256		WW2952	0.986664
	KCOM 2798	0.98721		A7436	0.986544
	WW5127	0.987184		F0568	0.986524
	ATCC 49417	0.98717		KCOM 2800	0.986474
	KCOM 2796	0.987047		KCOM 2804	0.986267
	WW2931	0.987018		WW3040	0.986263
	WW3040	0.986999		SJD2	0.986179
	F0569	0.986979		KCOM 3001	0.986138
	KCOM 2801	0.986938		HG66	0.986133
	WW2903	0.98691		F0569	0.986067
	SJD4	0.986859		AJW4	0.986052
	W50	0.986845		SU60	0.985999
	KCOM 3131	0.986794		F0570	0.985998
	AJW4	0.986749		WW3102	0.985947
	AFR5B1	0.986679		WW5127	0.985901
	Ando	0.98653		13 1	0.985837
	WW2096	0.986485		KCOM 2805	0.985816
	SJD11	0.986477		F0185	0.985761
	KCOM 2804	0.986457		WW2842	0.985715
	F0566	0.986387		KCOM 2798	0.985712
	W83 1	0.986374		CP3	0.985691
	KCOM 2805	0.986337		F0566	0.985569
	W83 2	0.986289		SJD11	0.985565
	84 3	0.986169		SJD12	0.985507
	TDC60	0.985993		381	0.985454
	15 9	0.985907		ATCC 33277 2	0.985443
	A7A1 28 1	0.985842		KCOM 2802	0.985409
	TDC 60	0.985758		ATCC 33277 1	0.985404
	3A1	0.985719		SJD4	0.985323
	H3	0.985691		11A	0.985309
	A7A1 28 2	0.985667		TDC 60	0.985293
	KCOM 2800	0.985414		TDC60	0.985269
	HG66	0.985095		MP4-504	0.985218
	SU60	0.985079		KCOM 2803	0.985148
	SJD12	0.985029		WW2903	0.985084
	KCOM 3001	0.985006		84 3	0.985044
	KCOM 2803	0.984926		KCOM 2801	0.984957
	A7436	0.984863		WW2096	0.984941
	KCOM 2797	0.9843		7BTORR	0.984921
	13 1	0.98401		3 3	0.98467
	ATCC 33277 1	0.983721		3A1	0.984557
	3 3	0.983537		A7A1 28 1	0.984393
	ATCC 33277 2	0.983535		A7A1 28 2	0.984338
	381	0.983526		KCOM 2797	0.983842

## Sheet: sheet 4
	P. gingivalis st	Alignment fraction with CP3		P. gingivalis st	Alignment fraction with H3
	CP3	1		H3	1
	WW2842	0.958421		CP3	0.934172
	A7A1 28 2	0.938251		A7A1 28 2	0.930141
	7BTORR	0.937133		Ando	0.928688
	F0185	0.936604		WW2866	0.923664
	F0570	0.930832		WW2842	0.92241
	11A	0.930783		SU60	0.918895
	W4087	0.926007		A7A1 28 1	0.918009
	A7A1 28 1	0.925768		WW2881	0.916967
	F0569	0.9242		SJD4	0.914554
	SU60	0.923773		F0185	0.913307
	SJD4	0.923672		F0569	0.912612
	WW2096	0.923479		SJD5	0.911983
	WW3040	0.92343		7BTORR	0.911355
	WW3102	0.922093		15 9	0.910148
	Ando	0.920987		WW3039	0.908615
	MP4-504	0.917401		11A	0.908099
	15 9	0.916264		AJW4	0.907462
	W50	0.912907		WW2096	0.905668
	F0568	0.912632		W4087	0.905473
	H3	0.909984		KCOM 2799	0.905137
	WW2866	0.907752		F0570	0.904059
	SJD11	0.906973		W50	0.901166
	SJD5	0.906468		WW3040	0.899166
	WW2903	0.904902		F0566	0.898359
	WW5019	0.904069		WW3102	0.898144
	SJD12	0.899912		SJD2	0.89754
	WW3039	0.899323		13 1	0.89652
	84 3	0.897116		SJD12	0.896263
	3A1	0.896318		MP4-504	0.896014
	AFR5B1	0.89504		KCOM 2800	0.892805
	TDC 60	0.892974		WW2931	0.891511
	13 1	0.891574		SJD11	0.88942
	F0566	0.890925		AFR5B1	0.889064
	TDC60	0.890825		3 3	0.888769
	WW2952	0.890634		TDC 60	0.888657
	KCOM 2800	0.890297		84 3	0.887999
	3 3	0.890217		F0568	0.886674
	AJW4	0.888422		TDC60	0.886193
	WW2885	0.887475		WW5019	0.883859
	SJD2	0.886857		3A1	0.883523
	KCOM 3001	0.886827		WW5127	0.882846
	WW2931	0.884437		WW2903	0.882437
	A7436	0.883678		KCOM 3001	0.879316
	KCOM 2802	0.881746		A7436	0.878888
	KCOM 2797	0.876289		WW2952	0.876915
	WW5127	0.875071		KCOM 2802	0.875742
	W83 2	0.874355		KCOM 2803	0.874039
	W83 1	0.87413		KCOM 2797	0.872542
	ATCC 33277 1	0.873503		KCOM 2798	0.870396
	KCOM 2803	0.866809		JCVI SC001	0.870348
	381	0.865754		W83 1	0.868719
	ATCC 33277 2	0.864992		W83 2	0.868693
	JCVI SC001	0.858791		KCOM 2796	0.865973
	KCOM 2799	0.858586		ATCC 33277 1	0.864773
	KCOM 3131	0.857786		KCOM 3131	0.864746
	KCOM 2804	0.857773		KCOM 2804	0.862124
	KCOM 2798	0.857189		WW2885	0.860613
	WW2881	0.856506		381	0.856177
	KCOM 2805	0.855699		ATCC 33277 2	0.855425
	KCOM 2796	0.854418		KCOM 2805	0.851284
	HG66	0.849898		ATCC 49417	0.84421
	KCOM 2801	0.842034		KCOM 2801	0.842172
	ATCC 49417	0.841761		HG66	0.839273
